# Supplementary material for: Development of Self-Active Aging Index (S-AAI) among rural elderly in lower northern Thailand classified by age and gender
Source: Sci Rep. 2023 Feb 15;13:2676. doi: 10.1038/s41598-023-29788-2 (PMC9932059; doi:10.1038/s41598-023-29788-2)
Supplement: Supplementary file 4 — Supplementary Information 4. [file 41598_2023_29788_MOESM4_ESM.xlsx]

## Sheet: Data_AAI_1098
globalre	amphor_id	village_id	aging_id	gender	age	weight	height	relogion	status	education	reading	writing	age_3g	bmi	health1_PhyH	health2_Visual	health3_Hearing	health4_ADL	health4_ADLgr	health5_Function	health5_Funcgr	health6_Disease	health7_Distress	health8_NoHappy	health9_Sleep	health10_Forget	health11_teeth	health12_Chewing	health13_BMI	health14_Exs	health15_Smoke	health16_Alcohol	health17_Checkup	par1_work	par2_status	par3_supp	par4_member	par5_par	par6_meeting	sec1_Housing	sec2_Living	sec3_Safety	sec4_Edu	sec5_Income	sec6_Source	sec7_Suff	sec8_Save	sec9_Debt	H1.1_Zhealth1_PhyH
0687be8d-d80a-4ba3-9a24-a4b494674bd3	1	15	8	1	68	55	165	1	2	3	3	3	1	20.202	4	2	3	20	3	15	3	1	3	3	3	2	1	1	4	2	5	5	1	1	3	3	1	1	4	1	3	3	3	2	3	1	1	1	1.45422
0a951287-d9a0-499a-9a5e-c6d788262ddd	2	2	56	1	68	60	168	1	2	7	3	3	1	21.2585	2	3	4	20	3	15	3	2	2	2	2	2	1	1	4	5	5	4	2	1	3	2	2	2	3	2	3	3	7	2	1	2	2	1	-0.911314
4a61b8cd-39d8-477f-80b0-32e0c52fc1e7	2	7	168	1	61	57	165	1	2	3	3	3	1	20.9366	2	3	4	20	3	15	3	2	2	2	2	2	1	1	4	4	1	5	2	1	3	2	1	1	5	2	3	3	3	2	3	1	1	1	-0.911314
5487afe9-1161-4688-8fbc-c16c386d2b42	5	7	103	1	67	61	160	1	2	3	3	3	1	23.8281	3	4	4	18	3	15	3	2	3	3	3	3	1	1	4	3	5	5	2	1	3	3	2	2	5	2	3	3	3	2	3	2	2	2	0.271455
5a269cfd-14be-4963-8da8-46240bc4e0c9	3	6	130	1	63	64	167	1	2	3	3	3	1	22.9481	2	4	4	20	3	15	3	2	2	2	2	2	1	1	4	1	5	5	2	1	3	3	1	2	3	1	1	1	3	2	1	2	1	1	-0.911314
e10d00a6-b075-4a63-8c27-2fe9788c3abc	3	8	217	1	60	62	163	1	2	3	3	3	1	23.3355	2	4	2	20	3	15	3	1	2	2	2	2	1	1	4	3	5	1	2	1	3	3	1	1	5	2	3	3	3	3	1	1	1	1	-0.911314
f35afccb-29c2-4f78-a648-8e444c90acc3	1	13	178	1	64	65	168	1	2	3	3	3	1	23.03	2	4	4	20	3	15	3	2	2	2	3	2	1	1	4	3	1	1	1	1	3	2	1	2	4	2	3	3	3	2	1	3	2	2	-0.911314
fc9a8583-e3e1-4f9f-9d84-47212bf2c077	1	11	109	1	68	50	160	1	2	3	3	2	1	19.5312	1	3	2	20	3	13	3	2	3	2	2	2	1	1	4	2	1	5	1	1	3	2	2	1	3	2	3	3	3	2	1	1	1	1	-2.09408
0336f717-eee0-490c-8448-eb7840ce354b	2	15	94	1	69	55	170	1	2	3	3	3	1	19.0311	2	3	3	20	3	15	3	3	2	2	2	2	2	1	4	3	5	5	2	1	3	3	1	1	1	2	3	3	3	2	1	1	1	1	-0.911314
fd50b885-8f36-45f0-be03-3cbb9a0dd1fe	1	11	111	1	66	70	175	1	2	3	3	3	1	22.8571	2	2	2	20	3	12	2	2	3	3	1	2	2	1	4	2	1	5	1	2	3	2	2	2	3	2	3	3	3	2	3	1	1	1	-0.911314
ff726865-0404-4bdc-b338-da2a7a941237	2	6	83	1	68	40	163	1	2	3	2	2	1	15.0551	4	4	4	20	3	15	3	3	3	1	3	2	2	1	7	5	1	5	1	1	3	2	1	2	4	2	3	3	3	2	1	2	2	2	1.45422
055ac7e6-cc9c-4b20-afc9-c8a56ce2fbf6	3	4	154	1	62	62	150	1	2	3	2	2	1	27.5556	2	3	4	20	3	13	3	1	2	2	2	2	1	2	3	3	5	5	2	1	3	2	1	2	3	2	3	3	3	2	3	1	1	1	-0.911314
066fc677-5ee2-4fe4-b759-5225fc1b291b	3	6	28	1	66	40	155	1	1	5	3	3	1	16.6493	2	4	4	16	3	8	1	2	2	2	2	2	1	2	6	1	2	5	2	2	1	1	1	1	1	2	3	3	5	2	3	2	1	1	-0.911314
0c81ee1a-189a-48fc-a6ba-31dd1dbc69aa	5	3	22	1	60	68	175	1	2	3	3	3	1	22.2041	3	3	2	20	3	15	3	1	2	2	2	2	1	2	4	2	3	2	2	1	3	1	2	2	1	2	3	3	3	2	1	1	2	1	0.271455
1d3ed38b-2da0-4529-a005-9979f85b60d9	5	7	156	1	61	45	150	1	2	3	3	3	1	20	4	4	4	20	3	15	3	3	3	3	3	2	1	2	4	3	1	5	2	1	3	3	2	2	1	2	3	3	3	2	1	3	1	2	1.45422
229c826d-0ffc-459b-839f-3ce44c7a8384	3	8	171	1	63	56	160	1	2	5	3	3	1	21.875	4	2	2	20	3	15	3	3	3	3	3	3	1	2	4	1	5	4	1	1	3	3	2	3	5	2	3	3	5	3	1	1	2	1	1.45422
2667175e-093b-4454-afa1-464afc801c16	5	7	86	1	60	50	158	1	2	3	3	3	1	20.0288	3	4	2	20	3	15	3	3	3	3	2	3	1	2	4	4	5	5	2	1	3	2	2	2	5	2	3	1	3	2	1	1	1	1	0.271455
29c4cd68-3fd7-49b1-80d5-b0f5a95b6f5d	1	8	33	1	69	78	170	1	2	3	3	3	1	26.9896	4	4	4	20	3	15	3	1	3	1	2	2	1	2	3	4	5	5	2	1	3	2	1	1	4	2	3	3	3	2	3	2	1	1	1.45422
3916c005-1bfb-4d90-be72-bb2d2167d591	4	16	96	1	63	60	165	1	2	3	3	3	1	22.0386	3	4	4	20	3	15	3	2	3	3	2	2	1	2	4	1	5	5	2	1	3	3	2	3	3	2	3	3	3	2	3	2	2	1	0.271455
39c42ddf-d798-4011-b05a-22b2ae6fb9ac	3	4	100	1	68	57	170	1	2	3	2	2	1	19.7232	3	3	4	20	3	15	3	2	2	2	2	2	1	2	4	3	5	5	2	2	3	3	1	1	2	2	3	3	3	2	3	2	2	2	0.271455
3b1cffbb-5e88-4b76-ac8d-574cd9ab9ee3	1	13	182	1	68	50	172	1	2	3	3	3	1	16.901	2	2	4	20	3	15	3	3	2	2	2	2	1	2	6	3	1	1	1	1	3	3	1	1	3	2	3	1	3	2	1	2	2	1	-0.911314
3fc9d5cd-f086-4ea9-9161-2471de5f6ddb	1	11	108	1	63	72	175	1	2	5	3	3	1	23.5102	3	4	4	20	3	14	3	2	3	2	2	3	1	2	4	3	5	5	1	1	3	1	1	1	3	2	3	3	5	2	1	1	1	1	0.271455
41f33548-0329-43ac-9b09-f5b16d005fe6	5	10	183	1	67	61	164	1	2	3	3	3	1	22.68	4	3	2	20	3	15	3	3	3	3	2	2	1	2	4	1	1	5	2	1	3	3	2	2	2	1	2	3	3	2	3	1	1	2	1.45422
45083545-fbb8-4b96-abaa-2f43159d5f82	2	3	132	1	66	63	162	1	2	3	3	3	1	24.0055	4	3	4	20	3	15	3	1	3	3	3	3	1	2	4	5	5	2	2	1	3	3	1	1	3	2	3	3	3	2	3	1	2	1	1.45422
4d2c7a3f-067a-4895-b50b-2c98ce229cd5	5	3	20	1	68	45	165	1	2	5	3	3	1	16.5289	2	3	2	20	3	15	3	2	2	2	2	2	1	2	6	2	5	5	2	1	3	2	2	3	3	2	3	3	5	2	3	1	1	1	-0.911314
4e90e790-f818-4a83-b64f-ed5b25ebccdd	1	15	13	1	69	55	160	1	2	3	1	1	1	21.4844	3	4	4	20	3	15	3	3	3	3	3	2	1	2	4	4	5	4	1	1	3	3	1	1	3	2	3	3	3	2	3	1	1	2	0.271455
5262de77-a735-405e-88c1-439f847e2d70	2	3	125	1	66	64	162	1	2	3	3	3	1	24.3865	3	2	2	20	3	15	3	2	2	2	2	2	1	2	4	4	4	2	2	1	3	2	1	2	5	2	3	3	3	2	3	2	2	2	0.271455
59631424-ee12-47f2-a8eb-c451e73376cf	2	11	199	1	68	55	162	1	2	3	2	2	1	20.9572	1	3	3	13	3	5	1	1	3	3	3	3	1	2	4	1	5	5	2	2	3	3	1	1	1	2	3	3	3	2	3	2	2	2	-2.09408
5a3c007e-3fdc-494c-8bb5-2b72879dd6d5	1	5	230	1	67	62	173	1	2	3	3	2	1	20.7157	1	4	4	1	1	5	1	1	2	2	2	2	1	2	4	1	1	5	1	2	3	2	1	1	1	2	3	2	3	2	3	1	1	2	-2.09408
64029718-0d70-4edf-9613-5d5ed9e1bdd3	2	2	33	1	63	51	160	1	2	3	2	2	1	19.9219	2	4	4	16	3	12	2	2	2	2	2	2	1	2	4	3	3	5	2	2	3	3	1	2	2	2	3	3	3	2	3	1	2	2	-0.911314
6b14019b-1818-4744-815a-70e716f11ca8	5	10	177	1	66	63	167	1	1	2	3	3	1	22.5896	3	2	2	20	3	15	3	1	3	3	3	3	1	2	4	2	5	5	2	1	1	2	2	2	3	2	3	3	2	3	3	2	1	1	0.271455
6e8992fb-c986-471f-874a-b31c32f819c8	5	3	45	1	62	50	163	1	2	3	3	3	1	18.8189	4	3	4	20	3	15	3	3	3	3	2	2	1	2	4	4	5	5	2	1	3	2	2	2	5	2	3	3	3	2	3	2	2	1	1.45422
7d990cf6-b434-4ec0-a32a-dafd15c568b2	1	14	22	1	61	55	160	1	2	3	2	2	1	21.4844	2	2	2	18	3	13	3	2	3	3	2	2	1	2	4	2	1	5	2	1	3	3	2	2	4	2	3	2	3	2	3	2	1	2	-0.911314
8ba5a504-a15b-496b-acbd-ead4814d5174	1	14	24	1	67	64	167	1	4	3	2	2	1	22.9481	3	2	2	20	3	15	3	2	3	3	2	2	1	2	4	1	5	5	2	1	2	2	2	2	3	2	3	3	3	2	4	2	1	2	0.271455
95edb3e8-51e8-48cd-a5c3-2eb2b7beee96	5	7	76	1	67	56	170	1	2	3	3	3	1	19.3772	3	4	4	20	3	5	1	2	3	3	2	3	1	2	4	3	1	1	2	1	3	3	2	2	2	2	3	3	3	3	3	2	2	1	0.271455
97346377-f5b8-4159-8f2d-1da98bf1b5fc	3	2	43	1	66	60	160	1	2	3	2	2	1	23.4375	2	3	3	11	2	11	2	1	2	1	2	2	1	2	4	3	5	5	2	2	3	3	1	2	4	2	3	1	3	2	3	2	1	2	-0.911314
9b5b93f7-ee83-4adf-b62c-9e4fd668fe50	5	10	168	1	61	56	162	1	2	3	3	3	1	21.3382	3	4	4	20	3	15	3	3	3	3	3	3	1	2	4	2	1	5	1	1	3	2	1	1	4	2	3	3	3	2	1	2	1	2	0.271455
a25eae7d-5d22-4126-9db2-2f20cfbb848d	3	5	38	1	68	54	170	1	2	3	3	3	1	18.6851	2	4	2	20	3	15	3	1	2	2	3	2	1	2	4	2	5	5	2	1	3	3	1	1	2	2	3	3	3	2	3	1	1	2	-0.911314
b44f5c0a-3b1b-4280-9894-171e4d943181	1	14	28	1	64	56	166	1	3	3	2	2	1	20.3223	2	2	2	20	3	15	3	2	3	3	3	3	1	2	4	2	5	5	2	1	2	2	2	2	1	2	3	3	3	2	1	2	1	2	-0.911314
bce70b9d-9325-4405-9e52-1d4f6102d18c	1	1	64	1	69	65	165	1	2	2	2	2	1	23.8751	2	4	4	18	3	13	3	1	3	2	2	2	1	2	4	3	5	5	2	2	3	2	2	2	3	2	2	2	2	2	4	2	1	2	-0.911314
be7b1da5-d50d-43fb-aade-9fde6b2cce80	3	4	163	1	62	65	163	1	2	3	2	3	1	24.4646	2	3	4	20	3	15	3	2	2	2	2	2	1	2	4	4	5	5	2	1	3	2	2	2	4	2	3	3	3	3	1	1	1	1	-0.911314
beed4636-60fc-4367-84ef-45f379e0211f	5	3	53	1	68	50	160	1	2	3	3	3	1	19.5312	3	2	4	20	3	15	3	2	3	3	2	2	1	2	4	4	2	5	2	1	3	3	2	2	5	2	3	3	3	2	3	1	1	2	0.271455
c0603218-4164-4a0e-a469-c5e7741b2fcd	3	4	157	1	67	65	158	1	2	3	2	2	1	26.0375	2	3	4	20	3	15	3	2	2	2	2	2	1	2	3	4	5	5	2	1	3	2	1	2	4	2	3	3	3	2	3	1	1	1	-0.911314
c0a8fe89-a6e5-4e7a-be3d-429c4c6b0eb8	5	3	50	1	69	58	152	1	2	5	3	3	1	25.1039	4	3	4	20	3	15	3	3	3	3	3	2	1	2	3	4	5	5	2	1	3	2	2	2	5	2	3	3	5	2	3	2	1	1	1.45422
c107ef95-8255-4c73-a8e3-5d0b9352fde7	3	6	26	1	67	53	160	1	1	3	3	3	1	20.7031	3	4	4	18	3	15	3	3	2	2	2	2	1	2	4	2	5	5	2	1	1	2	1	2	3	2	3	3	3	2	3	2	2	1	0.271455
c3ae3c13-9578-4f13-a95b-e1a52e93e83f	1	13	85	1	67	35	145	1	4	3	2	2	1	16.6468	2	4	4	20	3	15	3	3	3	3	3	3	1	2	6	1	2	3	1	2	2	2	1	1	1	2	1	3	3	2	3	2	2	2	-0.911314
d12793e6-1bc5-4d26-b77b-db7fbfd09713	5	7	80	1	63	73	162	1	2	3	3	3	1	27.8159	2	2	2	20	3	15	3	1	3	3	3	3	1	2	3	5	5	5	2	1	3	3	2	2	4	2	3	3	3	2	1	1	2	1	-0.911314
d4ecffef-da4c-4b49-8280-77deea4fc0ad	3	6	20	1	68	70	165	1	2	3	3	3	1	25.7117	3	4	4	18	3	15	3	3	2	2	2	2	1	2	3	3	5	5	2	1	3	2	1	2	4	2	3	3	3	2	3	2	1	1	0.271455
d53cc068-0e59-4460-bf0f-db404015e92f	4	1	187	1	65	53	162	1	3	3	2	2	1	20.1951	2	4	4	20	3	13	3	3	3	3	2	2	1	2	4	5	1	1	2	1	2	2	2	3	5	2	2	3	3	2	4	2	2	1	-0.911314
d602ac99-c16b-4045-8646-f5c09fba1595	3	6	18	1	64	66	160	1	2	3	3	3	1	25.7812	3	4	4	20	3	15	3	3	2	2	2	2	1	2	3	4	5	2	2	1	3	2	1	2	5	2	3	3	3	2	3	2	1	1	0.271455
e6871c2a-249f-45dc-b462-785950b0de84	3	6	129	1	63	47	160	1	2	3	3	3	1	18.3594	2	4	4	19	3	15	3	3	2	2	3	2	1	2	5	5	1	5	2	1	3	2	1	2	2	2	3	1	3	2	3	2	1	2	-0.911314
ef917a1e-edba-47f3-888b-04ae4f945d1e	3	4	101	1	61	54	162	1	2	4	3	2	1	20.5761	1	3	4	8	2	5	1	1	2	2	2	2	1	2	4	4	5	5	1	1	3	3	2	2	3	2	3	3	4	3	1	2	1	1	-2.09408
f12a4116-65c4-44d4-9db8-15e5a7c20dd4	5	7	113	1	62	65	160	1	2	3	3	3	1	25.3906	3	4	4	20	3	14	3	1	2	3	3	3	1	2	3	5	5	5	2	1	3	1	2	2	4	2	3	3	3	2	1	3	1	1	0.271455
f2ef3795-7cca-4e84-8153-499e5a4e0361	2	15	179	1	67	57	165	1	2	3	3	3	1	20.9366	2	3	4	20	3	15	3	1	2	2	2	2	1	2	4	3	5	5	2	1	3	3	2	1	4	2	3	3	3	2	1	3	1	2	-0.911314
f7e17a36-a40b-4fb3-a852-ab17e62d1a26	2	15	185	1	67	47	160	1	2	2	3	3	1	18.3594	2	2	4	19	3	15	3	2	2	2	2	2	1	2	5	2	5	5	2	2	3	2	2	1	2	2	3	2	2	2	3	2	2	1	-0.911314
f81731f4-6838-4989-8a08-eb5e2fcf71b3	1	5	214	1	69	68	165	1	2	4	3	3	1	24.977	1	4	4	18	3	15	3	2	3	2	2	2	1	2	4	2	5	5	2	2	3	1	1	1	4	2	3	2	4	2	3	1	1	2	-2.09408
00db7dc9-0ffa-43bd-ae6f-f2774cbc2065	3	8	210	1	68	53	155	1	2	3	3	3	1	22.0604	3	2	2	18	3	15	3	2	3	2	1	2	2	2	4	4	1	5	2	1	3	3	2	2	5	2	3	3	3	2	1	1	2	1	0.271455
00f2a7d7-5bea-4ba3-ba61-304755472798	4	19	61	1	67	62	157	1	2	3	2	2	1	25.1532	3	2	4	20	3	14	3	2	3	3	2	2	2	2	3	3	5	5	2	1	3	2	2	2	4	2	3	3	3	3	1	2	2	1	0.271455
0608cc27-49a6-4dcd-9b94-811492d9e929	1	6	105	1	65	65	170	1	2	3	3	3	1	22.4913	3	2	2	20	3	15	3	2	3	3	2	2	2	2	4	4	5	3	2	1	3	3	1	1	4	2	3	3	3	4	1	2	2	1	0.271455
0f5029a3-d451-4f85-bb1d-258bc21755ee	5	7	73	1	64	45	165	1	2	3	2	2	1	16.5289	3	3	4	20	3	15	3	2	3	2	2	2	2	2	6	3	1	5	2	1	3	2	2	2	4	2	3	3	3	2	3	2	1	1	0.271455
0f89e189-65e0-482e-9bdd-f5a6e9d240c4	1	15	183	1	64	71	175	1	2	3	3	3	1	23.1837	2	3	3	19	3	15	3	2	2	2	2	2	2	2	4	4	5	5	2	1	3	2	2	2	4	2	3	2	3	2	1	2	1	2	-0.911314
125ee6cf-f047-4eb4-b5b2-2abe71b4c5c2	1	9	151	1	67	59	162	1	2	3	3	3	1	22.4813	3	4	4	18	3	14	3	3	3	2	2	2	2	2	4	4	5	5	2	2	3	2	2	2	3	2	3	3	3	2	3	2	1	2	0.271455
1587d5b1-7ef6-4054-a453-b6fc6985cd83	1	7	174	1	64	76	170	1	2	4	3	3	1	26.2976	3	4	4	20	3	15	3	3	2	2	2	2	2	2	3	4	1	2	1	1	3	3	2	2	5	2	3	3	4	3	1	3	2	1	0.271455
15b41cde-3365-4506-8ae7-f9f9f7928743	4	1	194	1	67	49	158	1	3	3	2	2	1	19.6283	2	4	4	20	3	14	3	3	2	2	2	2	2	2	4	5	5	3	2	1	2	2	2	3	5	2	3	3	3	2	1	2	2	1	-0.911314
19895f26-645a-4365-83c1-f30047a75409	4	15	107	1	68	75	155	1	2	2	2	2	1	31.2175	3	4	4	20	3	15	3	2	2	2	3	3	2	2	2	3	5	5	2	1	3	2	2	2	3	2	3	3	2	2	1	2	2	1	0.271455
1d920142-b5ad-4d2d-bf8e-68ec2f84a396	5	3	46	1	62	60	167	1	2	3	3	3	1	21.5139	3	4	4	20	3	15	3	3	3	3	3	2	2	2	4	4	5	5	2	1	3	2	2	2	4	2	3	3	3	2	2	3	2	1	0.271455
26434ff5-cefb-4b99-a68a-34dbf01fb577	2	11	194	1	62	52	165	1	2	3	3	3	1	19.1001	3	3	3	20	3	15	3	3	3	3	3	2	2	2	4	4	5	5	2	1	3	2	2	2	2	2	1	3	3	2	1	1	2	2	0.271455
2b6ec6dd-ff48-4768-9fc5-64e1f7a63d16	2	11	205	1	69	48	150	1	2	3	3	3	1	21.3333	2	3	3	20	3	15	3	2	3	3	3	2	2	2	4	4	1	5	2	2	3	2	2	2	3	2	3	3	3	2	3	2	2	2	-0.911314
2c52f71a-cf03-4e5d-825c-3921610ffc68	3	8	219	1	67	74	165	1	2	3	2	2	1	27.1809	3	3	2	18	3	15	3	2	2	2	1	2	2	2	3	3	5	5	2	1	3	2	2	3	3	1	3	3	3	4	1	1	1	2	0.271455
2f4c9b41-70af-492b-b8dc-a7b914e4881c	4	16	83	1	66	63	165	1	2	3	3	3	1	23.1405	3	2	2	20	3	15	3	2	3	2	2	2	2	2	4	1	1	5	2	1	3	3	2	1	5	2	3	3	3	2	3	3	2	2	0.271455
2fdd9495-b77a-40c9-b641-c28bda9facf6	2	3	131	1	63	65	170	1	2	3	3	3	1	22.4913	3	2	2	20	3	15	3	3	2	2	2	2	2	2	4	3	5	5	1	1	3	3	1	2	3	1	3	3	3	2	3	1	1	2	0.271455
38677978-2a38-46fd-8df8-67b8ca34d77c	2	7	231	1	61	50	161	1	2	3	3	3	1	19.2894	3	3	4	20	3	15	3	3	3	3	3	2	2	2	4	5	1	2	1	1	3	2	1	3	5	2	3	3	3	2	3	2	1	2	0.271455
42a7bce1-f040-4314-a57c-a9b89de94436	4	1	196	1	68	51	156	1	5	3	2	2	1	20.9566	2	2	2	20	3	15	3	2	2	2	2	2	2	2	4	5	1	5	2	1	2	1	2	2	5	2	3	3	3	2	1	2	2	2	-0.911314
4937257a-07df-4862-943c-c5e8c0e82e64	1	11	115	1	64	52	160	1	3	3	3	2	1	20.3125	2	4	4	20	3	12	2	3	2	2	2	2	2	2	4	3	1	1	1	2	2	1	1	1	3	2	3	3	3	2	3	1	1	2	-0.911314
50b3a709-b1c1-4437-812e-93433407a4e7	3	10	10	1	69	55	165	1	2	3	2	2	1	20.202	3	4	4	11	2	5	1	2	2	2	2	2	2	2	4	2	5	5	2	2	3	2	1	1	1	2	3	3	3	2	4	2	1	2	0.271455
512c54c1-93ed-4f58-b3da-e4c19ac318d0	4	1	131	1	67	50	158	1	3	2	2	2	1	20.0288	2	4	4	19	3	6	1	1	2	3	2	3	2	2	4	3	5	5	2	2	2	2	2	2	5	2	3	3	2	2	3	1	1	1	-0.911314
528773ab-563a-488b-a262-f35558511aca	4	20	206	1	64	65	156	1	2	2	1	2	1	26.7094	3	4	4	20	3	15	3	3	3	2	2	2	2	2	3	3	2	3	2	1	3	3	2	2	4	2	3	3	2	2	3	3	2	2	0.271455
55bd28b5-9982-4625-b3e5-372699280858	1	11	113	1	64	52	165	1	2	2	2	2	1	19.1001	2	4	4	19	3	12	2	2	2	2	2	2	2	2	4	3	5	5	1	1	3	2	1	1	3	2	3	3	2	2	1	1	1	1	-0.911314
586a78ae-f17d-4bd8-af64-295a533cd5fc	2	15	103	1	69	56	145	1	2	3	3	3	1	26.635	2	3	4	20	3	15	3	3	2	2	2	2	2	2	3	3	5	5	2	2	3	1	2	3	5	2	3	3	3	1	3	3	1	2	-0.911314
64c6429c-aa6c-4097-aa08-d5629c706c24	5	3	32	1	61	60	165	1	2	3	3	3	1	22.0386	2	2	2	20	3	15	3	2	3	3	2	1	2	2	4	5	5	5	2	1	3	3	2	2	4	2	3	3	3	2	3	2	1	2	-0.911314
6d0f5af5-2953-4456-a32b-fb7acfa5faef	5	3	16	1	62	57	165	1	2	4	3	3	1	20.9366	2	1	2	20	3	15	3	2	2	2	2	1	2	2	4	3	5	3	2	1	3	2	2	2	3	2	3	3	4	2	1	1	2	1	-0.911314
773230b3-58f6-4972-8ca4-fcbb6d5c771d	3	6	121	1	61	50	165	1	2	3	3	3	1	18.3655	3	4	4	20	3	14	3	3	2	2	3	3	2	2	5	2	2	2	2	1	3	2	1	2	4	2	3	3	3	2	3	2	1	2	0.271455
7744b95b-5aa2-40f3-a455-9ecabb5fba8d	5	10	201	1	61	67	160	1	2	4	3	3	1	26.1719	3	3	4	20	3	15	3	3	3	2	2	2	2	2	3	4	1	5	2	1	3	3	2	2	5	2	3	3	4	4	1	2	2	1	0.271455
8b933597-fc3b-4f9c-acb9-1f184fdb2dc5	5	3	13	1	62	65	170	1	2	5	3	3	1	22.4913	3	2	4	20	3	14	3	3	2	2	2	1	2	2	4	3	5	4	2	1	3	2	2	2	3	2	3	3	5	2	4	2	1	1	0.271455
94fcd589-d813-4839-b16f-8bac1076ac47	3	4	80	1	65	62	171	1	2	3	3	3	1	21.2031	2	2	2	20	3	10	2	2	3	2	3	2	2	2	4	4	5	5	2	2	3	3	2	3	5	2	3	3	3	2	3	1	1	1	-0.911314
9bff6cd8-464f-4c83-8891-401717883e6a	1	11	107	1	68	65	168	1	5	3	3	3	1	23.03	3	4	4	20	3	14	3	3	2	2	2	2	2	2	4	3	1	2	1	1	2	1	1	1	4	2	3	2	3	2	1	1	1	2	0.271455
9c0ff83c-1f93-41ff-aa3e-f872bd29f343	5	10	186	1	64	55	155	1	2	3	1	1	1	22.8928	3	4	4	20	3	15	3	3	3	3	2	2	2	2	4	1	5	1	2	1	3	3	2	2	2	2	3	3	3	2	3	2	1	1	0.271455
a20920da-5ce7-40c7-bc8b-2fce21162585	3	4	151	1	62	80	170	1	2	3	3	3	1	27.6817	2	3	4	20	3	15	3	1	3	2	2	2	2	2	3	2	5	5	2	1	3	2	2	2	4	2	3	3	3	3	3	1	1	1	-0.911314
a5f7e76c-bc99-43e0-9903-4fd9544b1e04	5	7	74	1	68	56	156	1	2	3	3	3	1	23.0112	3	4	2	20	3	15	3	1	2	2	2	2	2	2	4	2	5	5	2	1	3	2	2	2	4	2	3	3	3	2	3	2	2	1	0.271455
ac51c9e1-2b37-4f70-bc3c-3405fe1d839a	2	7	4	1	69	67	159	1	2	4	3	3	1	26.5021	3	3	2	20	3	10	2	2	2	2	2	2	2	2	3	4	5	5	2	1	3	3	2	2	3	2	3	3	4	2	3	3	1	2	0.271455
acbc5c6e-c254-4cfb-af82-9ceacd03164a	5	7	116	1	69	45	150	1	2	3	3	2	1	20	2	4	4	19	3	15	3	1	2	2	3	2	2	2	4	3	5	5	2	1	3	2	2	2	3	2	3	3	3	2	1	1	1	1	-0.911314
b245a562-93c1-429d-8491-d79989fc0e41	3	8	237	1	68	41	155	1	2	3	2	3	1	17.0656	3	3	4	20	3	14	3	2	3	2	2	2	2	2	5	5	1	2	2	1	3	3	2	2	4	2	3	3	3	3	3	1	2	1	0.271455
b57ca11c-09ea-405a-a044-cfccb26750c2	2	2	59	1	64	49	165	1	2	3	3	3	1	17.9982	2	4	4	20	3	15	3	3	1	2	2	2	2	2	5	5	1	5	2	2	3	3	2	2	5	2	3	3	3	2	1	3	2	1	-0.911314
badee3cc-0623-40d6-a734-96730093be8b	1	7	172	1	61	63	160	1	2	3	3	3	1	24.6094	2	4	4	20	3	15	3	1	2	2	2	2	2	2	4	3	5	2	2	1	3	3	1	1	5	2	3	3	3	3	5	3	2	2	-0.911314
be83966b-6545-437a-a087-1ee0c7bab7eb	5	3	6	1	65	68	165	2	2	3	3	3	1	24.977	4	4	4	20	3	15	3	2	3	3	3	3	2	2	4	3	1	5	2	1	3	2	2	2	4	2	3	3	3	2	1	2	2	1	1.45422
c34733c7-670e-4d19-96df-e0ad831de715	4	1	178	1	62	65	161	1	2	3	3	3	1	25.0762	2	4	4	20	3	14	3	1	2	2	2	2	2	2	3	4	1	1	2	1	3	3	2	2	5	2	3	3	3	3	1	2	2	1	-0.911314
c7258e36-f7b1-47da-804e-c6b325306e92	1	7	166	1	66	68	170	1	2	3	3	3	1	23.5294	3	4	4	20	3	15	3	1	2	2	2	2	2	2	4	2	1	1	1	1	3	3	1	1	3	2	3	3	3	2	1	2	2	2	0.271455
c86648a0-277d-4749-aab2-7b1fd3cf7544	2	11	192	1	61	47	166	1	2	3	3	3	1	17.0562	3	3	3	20	3	15	3	1	3	3	3	2	2	2	5	3	1	5	2	1	3	2	1	1	2	2	3	3	3	2	1	2	2	2	0.271455
ceaa934b-8d4c-4d33-8b31-596263b50115	4	20	204	1	69	58	160	1	2	2	2	2	1	22.6562	3	4	4	20	3	11	2	2	2	2	2	1	2	2	4	3	5	5	2	1	3	3	2	2	4	2	3	3	2	3	5	2	2	1	0.271455
d1284336-73b9-46f5-be07-47e0bd209064	5	7	143	1	67	66	166	1	2	3	3	3	1	23.9512	3	2	3	20	3	15	3	1	3	3	2	3	2	2	4	3	2	5	2	2	3	1	2	2	4	2	3	3	3	2	3	1	1	2	0.271455
df385f4d-1833-489c-acba-929cdf0d6f01	5	10	182	1	62	63	170	1	2	3	3	3	1	21.7993	3	4	4	18	3	15	3	3	3	3	2	2	2	2	4	4	5	5	2	1	3	3	2	2	4	2	3	3	3	2	3	2	1	2	0.271455
df7a4d74-d206-40ab-aeab-2c27926628e4	5	7	119	1	66	70	165	1	2	3	3	3	1	25.7117	5	4	3	20	3	15	3	1	3	3	2	2	2	2	3	5	2	5	2	1	3	2	2	2	4	2	3	3	3	2	1	3	1	2	2.63699
e16f4756-025c-44b8-8d1c-22c0c37eab9c	2	7	152	1	64	72	164	1	2	7	3	3	1	26.7698	3	4	4	20	3	15	3	3	3	3	2	2	2	2	3	4	5	5	2	1	3	3	1	2	5	2	3	3	7	3	2	3	2	1	0.271455
e362af5c-38ce-4d9c-8dbf-c582ca3201c6	4	16	80	1	64	63	165	1	2	3	2	3	1	23.1405	2	4	4	20	3	14	3	1	3	3	3	2	2	2	4	2	2	3	2	1	3	2	2	3	2	2	3	3	3	3	3	1	2	2	-0.911314
eca439f9-6dc4-4bff-851b-d48c25b10e2e	1	11	112	1	68	52	160	1	3	3	2	2	1	20.3125	2	3	2	20	3	11	2	3	3	2	2	2	2	2	4	2	1	5	1	1	2	2	1	1	2	2	3	3	3	2	1	1	1	2	-0.911314
f1bbce81-5623-44c1-a6c9-dffb8cd976b2	4	20	213	1	66	58	160	1	2	3	3	3	1	22.6562	4	3	4	20	3	15	3	3	2	2	2	2	2	2	4	3	1	2	2	1	3	3	2	3	5	2	3	3	3	3	5	3	2	1	1.45422
ffbf4e13-048a-41ab-a544-ff7337d7afc6	3	6	17	1	68	90	170	1	3	3	3	3	1	31.1419	2	3	4	18	3	14	3	2	2	2	2	2	2	2	2	3	5	5	2	1	2	2	1	2	3	2	3	1	3	2	3	2	1	1	-0.911314
05376c94-af6c-4280-9774-f43215dcc9b7	2	11	110	1	66	50	160	1	2	3	3	3	1	19.5312	4	2	2	20	3	15	3	3	3	3	2	2	1	3	4	4	2	4	2	1	3	3	1	3	3	2	3	3	3	2	3	3	1	2	1.45422
10ded9da-79e2-44f1-8ef6-32aebeb3a1c4	5	7	149	1	65	60	163	1	2	3	3	3	1	22.5827	2	4	2	20	3	15	3	3	3	3	2	3	1	3	4	3	5	5	2	1	3	3	2	1	3	2	3	3	3	2	3	1	1	1	-0.911314
152e8ca5-5f66-42e0-9fe8-a7238294d0c3	3	4	82	1	68	60	157	1	2	3	3	3	1	24.3418	3	3	2	16	3	5	1	1	3	2	2	3	1	3	4	4	5	5	2	2	3	2	2	2	5	2	1	3	3	2	3	2	1	1	0.271455
2b23b8bd-f1c6-4066-8234-c7cd288303b3	5	7	71	1	67	44	158	1	4	1	2	2	1	17.6254	4	2	2	20	3	15	3	3	3	3	2	2	1	3	5	3	1	1	2	1	2	3	2	2	2	2	3	3	1	2	1	2	1	1	1.45422
37b1b7c5-0e65-405a-87c5-5a9a8ce6ea87	4	1	152	1	61	60	162	1	2	3	3	3	1	22.8624	3	4	4	18	3	15	3	3	2	3	3	3	1	3	4	3	1	5	2	1	3	3	1	3	4	2	3	3	3	2	1	2	1	1	0.271455
3c326ce4-518f-4a58-a201-5181b109ed29	4	15	117	1	67	70	160	1	2	3	3	3	1	27.3437	3	3	4	20	3	15	3	2	3	3	3	3	1	3	3	2	5	3	2	1	3	2	2	2	3	2	3	3	3	3	1	2	2	2	0.271455
45bacd0d-9ea4-423b-abb3-025b25f76bbf	1	14	27	1	60	61	168	1	1	5	3	3	1	21.6128	3	2	2	20	3	15	3	2	3	3	3	3	1	3	4	1	5	5	2	1	1	2	1	2	1	2	3	3	5	2	1	2	1	2	0.271455
45e08925-8eaa-4aca-a2a7-23450d7f3de4	5	7	90	1	62	70	160	1	2	3	3	3	1	27.3437	4	4	4	20	3	15	3	3	2	3	2	2	1	3	3	3	1	5	2	1	3	3	2	2	5	2	1	3	3	2	3	3	1	2	1.45422
74359587-51c7-4dc3-83ff-d919c02d7cba	5	7	85	1	66	67	160	1	2	3	3	3	1	26.1719	4	4	4	20	3	15	3	1	3	3	3	3	1	3	3	3	5	5	2	1	3	3	2	3	4	2	3	3	3	2	3	2	1	2	1.45422
86442661-854c-4730-b64b-48d46b32359f	1	13	89	1	68	56	160	1	2	3	2	2	1	21.875	3	4	4	20	3	15	3	3	3	3	2	2	1	3	4	3	1	2	2	1	3	3	1	2	1	2	3	3	3	2	1	3	2	1	0.271455
a1bd3e74-558b-4362-856f-7cd67fd44c1f	5	7	137	1	63	58	170	1	2	1	1	1	1	20.0692	4	3	2	20	3	15	3	3	3	3	2	2	1	3	4	2	5	3	2	1	3	3	2	2	4	2	3	3	1	2	1	2	2	1	1.45422
abfc2bfe-1b31-4df0-9630-76b4eee4cdd6	4	20	158	1	63	55	170	1	2	3	3	3	1	19.0311	3	4	4	20	3	15	3	2	3	3	3	3	1	3	4	3	3	2	2	1	3	2	2	2	4	2	3	3	3	2	3	3	1	2	0.271455
b2d58fa8-419a-498f-815e-b9d57be7511f	1	13	86	1	68	56	163	1	2	3	2	2	1	21.0772	3	4	4	20	3	15	3	2	3	3	3	3	1	3	4	1	5	5	2	1	3	3	1	2	4	2	3	3	3	2	1	3	2	1	0.271455
b9c8adee-8dc8-4531-ad7f-fff9610ea823	1	9	138	1	63	85	175	1	2	5	3	3	1	27.7551	3	4	4	20	3	15	3	1	3	2	3	1	1	3	3	4	5	1	1	1	3	3	1	1	4	2	3	3	5	3	2	3	1	1	0.271455
c255027c-b9a6-47c3-aa04-4e0db5823806	3	4	88	1	62	59	165	1	3	3	3	3	1	21.6713	3	3	4	20	3	15	3	1	2	2	2	2	1	3	4	4	5	5	2	1	2	3	2	3	5	2	3	3	3	2	1	1	1	2	0.271455
ce0dd33b-2ad2-436b-9158-9042ed5049d0	3	4	86	1	67	66	165	1	2	3	3	3	1	24.2424	3	4	4	20	3	14	3	3	2	2	1	2	1	3	4	4	5	5	1	2	3	3	2	2	5	2	3	3	3	2	3	1	1	2	0.271455
d2665ca8-a8bd-47b3-a8df-ee614468117e	4	1	135	1	63	65	160	1	2	3	3	3	1	25.3906	4	4	4	20	3	15	3	3	3	3	3	3	1	3	3	5	5	2	2	1	3	2	2	3	5	2	3	3	3	2	3	2	1	1	1.45422
da83b95e-5425-4a3c-a4b8-a95b4c81a714	3	6	144	1	69	55	165	1	2	3	3	3	1	20.202	3	4	1	19	3	15	3	1	2	2	1	2	1	3	4	5	5	5	2	1	3	2	1	2	3	2	3	1	3	2	3	2	1	1	0.271455
ff0a3534-20e7-442f-ace0-28a45fc4ebdf	4	20	167	1	62	67	167	1	2	3	3	2	1	24.0238	3	4	4	20	3	15	3	3	3	3	3	3	1	3	4	3	5	5	2	1	3	2	2	2	4	2	3	3	3	2	3	3	2	1	0.271455
02d13fbf-d0a1-41bb-ad2e-ab58b59d05c6	5	3	23	1	62	69	165	1	2	3	3	3	1	25.3444	2	2	2	20	3	15	3	3	3	3	2	2	2	3	3	4	5	4	2	1	3	3	2	2	4	2	3	1	3	2	3	1	1	2	-0.911314
059fc8db-9d51-4e1c-9d1b-a410ade7a3ee	4	19	69	1	62	50	155	1	2	1	1	1	1	20.8117	4	3	4	20	3	13	3	2	3	3	2	2	2	3	4	5	5	2	2	1	3	3	2	3	4	2	3	3	1	3	5	2	2	1	1.45422
0724b574-4c86-4aaf-9f6c-5431e4f2069b	2	15	97	1	61	60	170	1	2	3	3	3	1	20.7612	2	3	3	20	3	15	3	2	2	2	2	2	2	3	4	2	2	5	2	1	3	2	1	1	3	2	3	3	3	2	1	1	1	1	-0.911314
0863c91b-77de-4e8b-af7c-264a8a5c9fe0	4	15	112	1	68	48	158	1	4	2	3	3	1	19.2277	3	3	3	20	3	15	3	2	2	3	3	3	2	3	4	3	5	3	2	2	2	1	2	3	5	1	1	3	2	2	3	1	2	2	0.271455
0b9f7540-76b5-4a13-a37b-0e3dd9c0c522	5	10	208	1	65	80	174	2	2	4	3	3	1	26.4236	3	2	4	20	3	15	3	3	2	2	3	2	2	3	3	5	4	5	2	1	3	3	2	3	3	2	3	3	4	4	2	1	1	1	0.271455
168047d5-17be-499f-8fe3-787df174c01f	5	7	106	1	63	56	170	1	2	3	3	3	1	19.3772	3	2	2	20	3	15	3	3	3	3	3	3	2	3	4	5	1	1	2	1	3	3	2	1	2	2	3	3	3	3	3	2	1	2	0.271455
19f17247-2cbf-4b9c-ad55-90a06d781497	4	20	173	1	61	53	173	1	2	3	3	3	1	17.7086	3	4	4	20	3	15	3	3	3	3	3	3	2	3	5	3	5	2	2	1	3	2	2	2	4	2	3	3	3	2	3	3	1	2	0.271455
242faeab-6314-48f3-89e5-81979bf32794	3	8	172	1	67	50	166	1	2	3	3	3	1	18.1449	2	4	4	20	3	15	3	1	2	2	2	2	2	3	5	1	5	1	1	1	3	3	1	1	4	1	1	3	3	2	3	1	1	1	-0.911314
25a4d7d5-1170-4780-aa67-06c6dce6a338	2	7	232	1	61	65	166	1	2	7	3	3	1	23.5883	2	4	2	20	3	14	3	1	2	2	2	2	2	3	4	4	5	5	2	1	3	3	1	1	3	2	3	3	7	4	2	2	1	1	-0.911314
27ac5a99-9c7b-43a7-bd7f-586410832c68	5	10	199	1	60	65	150	1	2	3	3	3	1	28.8889	3	4	4	20	3	15	3	1	3	2	2	2	2	3	3	4	5	5	2	1	3	2	2	2	5	2	3	3	3	4	1	2	2	1	0.271455
2de954f2-3453-460a-8345-5352f6741108	2	7	12	1	65	75	174	1	2	7	3	3	1	24.7721	5	4	4	20	3	15	3	3	3	3	3	3	2	3	4	2	5	4	2	1	3	3	2	2	2	2	3	3	7	3	2	3	1	2	2.63699
38f9eae7-b4a5-48c2-a634-66f6bdc4b5fb	5	7	146	1	63	45	150	1	2	3	3	3	1	20	4	4	4	20	3	15	3	3	3	3	3	3	2	3	4	4	5	1	2	1	3	3	2	3	4	2	3	3	3	3	3	1	1	1	1.45422
3c4c11be-9d10-4be2-b661-068c2dc19361	3	4	159	1	60	61	162	1	2	5	3	3	1	23.2434	3	3	4	20	3	15	3	2	3	3	2	2	2	3	4	5	5	5	2	1	3	2	2	2	4	2	3	3	5	3	1	1	1	1	0.271455
3ca7b087-2623-4bd0-b689-dc796abe17fd	5	10	205	1	63	55	157	1	2	1	1	1	1	22.3133	3	3	4	20	3	15	3	3	3	3	2	2	2	3	4	5	5	1	2	1	3	2	2	2	4	2	3	3	1	4	1	1	2	1	0.271455
4653cae7-05b3-444b-b941-16955a547ef1	2	7	220	1	64	60	173	1	2	7	3	3	1	20.0474	2	3	4	20	3	15	3	1	2	2	2	2	2	3	4	4	1	3	2	1	3	2	2	2	3	2	2	3	7	4	2	1	1	1	-0.911314
4b3e5cea-b656-4d21-b448-4fde3720d542	3	4	84	1	65	60	158	1	2	3	3	3	1	24.0346	3	3	4	20	3	15	3	3	3	3	2	2	2	3	4	4	5	5	2	1	3	3	2	2	4	2	3	3	3	2	1	2	1	1	0.271455
535d9994-5bcb-44ac-bc95-10e84055c78e	5	7	88	1	62	73	170	1	2	3	3	3	1	25.2595	3	3	4	20	3	15	3	2	3	3	3	2	2	3	3	5	1	5	2	1	3	3	2	2	5	2	3	3	3	2	3	2	1	1	0.271455
561e2a67-0d46-45a2-9358-90e0a90072cf	2	10	17	1	61	64	166	1	2	3	3	3	1	23.2254	2	4	4	20	3	15	3	1	3	3	2	2	2	3	4	4	1	3	2	1	3	2	2	2	4	2	3	3	3	2	3	2	2	2	-0.911314
5f21ace3-fe29-4b4c-a21b-31c571c9a2a2	1	10	130	1	68	50	165	1	2	3	3	3	1	18.3655	3	4	4	20	3	15	3	2	3	3	2	3	2	3	5	5	5	3	2	1	3	3	1	2	5	2	3	3	3	3	1	3	1	1	0.271455
5f4fca96-aa4d-4d80-abbf-cd2cda13645f	4	15	19	1	63	65	160	1	2	3	2	2	1	25.3906	5	4	4	20	3	15	3	3	3	3	3	3	2	3	3	1	1	3	2	1	3	3	1	1	3	2	3	3	3	2	3	3	2	1	2.63699
60ef8b2b-e24e-4f59-af33-bebca4c57a43	4	15	2	1	65	60	160	1	2	3	3	3	1	23.4375	5	3	4	20	3	10	2	3	3	3	3	3	2	3	4	2	4	1	2	1	3	3	1	2	4	2	3	3	3	2	3	3	2	1	2.63699
6191efc7-346f-4609-b372-6a38aea05810	4	15	109	1	66	59	166	1	2	2	2	2	1	21.4109	3	3	3	20	3	15	3	3	3	3	3	3	2	3	4	3	5	5	2	1	3	3	2	2	5	2	3	3	2	2	1	1	2	1	0.271455
63cfd927-54b7-4cdf-9641-8e247087551c	3	6	142	1	69	65	160	1	3	3	3	3	1	25.3906	2	4	4	20	3	15	3	3	2	2	2	2	2	3	3	5	5	5	2	1	2	2	1	2	5	2	3	3	3	2	3	2	1	1	-0.911314
63ea696e-b9bb-40e0-b7a4-52f38cc3defe	1	5	217	1	63	56	150	1	3	2	2	2	1	24.8889	3	3	3	20	3	11	2	1	3	1	3	2	2	3	4	4	5	5	2	2	2	2	2	2	2	2	3	3	2	2	3	2	2	2	0.271455
6ec7ca89-f84f-4c81-ac2f-cc2b7ad119e5	2	3	143	1	66	66	167	1	2	7	3	3	1	23.6652	3	4	4	20	3	15	3	2	3	2	2	3	2	3	4	4	5	5	2	1	3	3	1	2	4	2	3	3	7	2	2	2	1	2	0.271455
6f07bca0-bcef-4446-9846-da28343b11c1	4	15	13	1	63	62	162	1	2	1	1	1	1	23.6244	5	1	4	20	3	15	3	3	3	3	3	3	2	3	4	2	3	3	2	1	3	3	1	1	3	2	3	3	1	2	3	2	1	2	2.63699
713ef35a-1095-4776-a106-bbfaa6f1ebb9	1	13	83	1	67	58	164	1	2	3	2	2	1	21.5645	3	4	4	20	3	15	3	3	3	3	3	3	2	3	4	4	5	5	1	1	3	3	1	2	4	2	3	2	3	2	1	3	2	2	0.271455
7c27113a-fae0-48c2-b4ac-32eaa0050ba6	3	2	5	1	63	65	160	1	2	3	3	3	1	25.3906	4	2	2	20	3	15	3	1	3	3	2	2	2	3	3	3	5	5	2	1	3	3	1	1	2	2	3	3	3	2	1	2	1	2	1.45422
8029468b-a171-41bb-8f67-d325ec4867af	5	3	30	1	61	48	165	1	2	3	3	3	1	17.6309	2	4	4	20	3	15	3	3	3	3	3	2	2	3	5	5	5	1	2	1	3	3	2	2	2	2	3	3	3	2	3	1	1	2	-0.911314
831ff955-1375-4ca6-acc7-624f90cc8943	5	3	55	1	64	41	150	1	2	3	3	3	1	18.2222	4	3	1	18	3	15	3	2	3	3	1	2	2	3	5	4	2	5	2	1	3	2	2	2	5	2	3	3	3	2	3	1	2	2	1.45422
83cf5903-4f13-41dc-a282-eda3eac0e084	5	7	107	1	67	50	170	1	2	3	3	3	1	17.301	2	4	4	20	3	15	3	3	3	2	3	2	2	3	5	5	5	3	2	1	3	3	2	2	3	2	3	3	3	2	1	2	1	1	-0.911314
8be06c8a-aa93-4dba-9bf2-a16af8616f88	2	11	107	1	64	56	170	1	2	3	3	3	1	19.3772	3	4	4	20	3	15	3	2	3	2	2	2	2	3	4	3	5	5	2	1	3	2	2	3	4	2	3	3	3	2	1	2	2	1	0.271455
8cbda02a-1a38-47e2-91b8-024ac0ca32fe	4	20	166	1	69	62	160	1	2	3	3	2	1	24.2187	3	4	4	20	3	15	3	2	3	3	3	3	2	3	4	3	5	5	2	1	3	2	2	2	4	2	3	3	3	2	3	3	1	2	0.271455
8e849d4f-b60a-4b2f-a1ce-04829d56f71e	5	7	120	1	66	52	160	1	2	3	3	3	1	20.3125	4	4	4	20	3	13	3	1	3	3	3	2	2	3	4	4	5	5	2	1	3	2	2	2	3	2	3	3	3	2	1	2	1	1	1.45422
92a9a29b-9912-46e1-8bd9-b9ff1b68e167	4	15	3	1	63	52	160	1	3	3	2	2	1	20.3125	4	4	4	20	3	15	3	3	3	3	3	3	2	3	4	2	4	1	2	2	2	2	1	2	2	2	3	3	3	1	2	3	1	2	1.45422
93370a72-fb0d-44b2-b841-baf6dac67a20	3	2	52	1	63	62	171	1	2	7	3	3	1	21.2031	3	3	4	20	3	15	3	3	3	3	2	2	2	3	4	5	5	3	1	1	3	3	1	1	3	2	3	3	7	2	2	1	1	1	0.271455
982d18d2-5e9f-47e9-be7e-9f5d238f52b8	4	20	162	1	61	51	159	1	2	3	3	3	1	20.1733	3	4	4	20	3	15	3	2	3	3	3	3	2	3	4	3	5	4	2	1	3	2	2	2	4	2	3	3	3	2	3	3	1	1	0.271455
98c06f54-914b-46a5-b894-f69fdc801b3c	2	11	116	1	69	66	160	1	2	3	3	3	1	25.7812	4	4	4	20	3	15	3	2	3	3	2	2	2	3	3	4	5	5	2	1	3	2	1	3	2	2	3	3	3	2	1	3	2	2	1.45422
996ec15f-6320-4b80-b2d2-3f78a55d36bf	2	11	111	1	66	64	160	1	2	3	3	3	1	25	4	2	1	20	3	15	3	2	3	3	3	3	2	3	3	4	2	5	2	2	3	3	1	3	3	2	3	3	3	1	3	3	2	2	1.45422
9985a13b-890b-4e1a-9701-da4321a26976	2	7	170	1	66	70	166	1	2	3	3	3	1	25.4028	3	4	4	20	3	15	3	2	2	2	2	2	2	3	3	5	5	2	2	1	3	3	2	2	5	2	3	3	3	2	3	1	1	2	0.271455
9bacf6ca-a96b-4ebd-aa26-fe4d73b3d311	5	7	126	1	61	57	165	1	4	3	3	3	1	20.9366	5	3	4	20	3	15	3	3	2	3	2	2	2	3	4	5	5	5	2	1	2	1	2	2	3	2	3	3	3	2	1	2	1	1	2.63699
9df3c0aa-dbed-42e0-ab91-7b97a22679b3	5	7	82	1	64	70	170	1	2	3	3	3	1	24.2215	5	2	2	20	3	13	3	3	3	3	2	2	2	3	4	5	5	5	2	1	3	2	2	2	5	2	3	3	3	2	3	1	1	2	2.63699
9ef10c55-bf43-4011-a47e-648b611ce9c7	2	15	178	1	62	98	170	1	2	3	3	3	1	33.91	2	3	3	20	3	15	3	1	2	2	2	2	2	3	2	1	5	5	2	2	3	2	1	1	2	2	3	3	3	2	3	1	1	1	-0.911314
a06f19ca-6b9f-4d11-b075-bdfd62569c3f	4	20	174	1	63	55	160	1	2	3	2	2	1	21.4844	3	4	4	20	3	15	3	3	3	3	3	3	2	3	4	3	5	4	2	1	3	2	2	2	4	2	3	3	3	2	3	3	2	1	0.271455
a610163f-95a2-48e5-886b-def5a58e7d96	5	7	100	1	62	67	162	1	2	3	3	3	1	25.5296	3	4	2	16	3	15	3	2	3	3	3	2	2	3	3	4	5	5	2	1	3	3	2	2	5	2	3	3	3	3	3	2	2	1	0.271455
a6557556-9514-4533-bf68-e2493ab07e52	2	7	227	1	60	62	161	1	3	3	3	3	1	23.9188	3	3	3	20	3	15	3	3	2	2	2	2	2	3	4	2	5	3	1	1	2	1	1	2	3	2	2	3	3	2	3	2	1	2	0.271455
a93e1870-f805-4df8-90d7-9ce236c4f1f0	1	15	16	1	69	70	165	1	2	3	3	3	1	25.7117	3	3	4	20	3	15	3	1	3	3	2	2	2	3	3	1	5	5	1	2	3	3	1	1	5	2	3	3	3	2	3	1	1	1	0.271455
ab65db40-ac07-48b4-b07e-d5e9270c502f	2	10	26	1	62	75	165	1	2	3	3	3	1	27.5482	3	3	4	20	3	15	3	1	3	3	3	3	2	3	3	3	5	5	2	1	3	3	2	3	3	2	3	3	3	2	3	1	2	2	0.271455
ac547a55-8889-4ae2-806f-51bc72b0055a	5	10	164	1	65	55	150	1	5	3	3	3	1	24.4444	3	4	4	20	3	15	3	3	3	3	3	3	2	3	4	4	5	5	2	1	2	2	2	2	2	2	3	3	3	2	3	2	1	2	0.271455
b05fe16d-c35f-4643-ad3a-9594fa7392e0	5	10	209	1	69	63	155	1	2	1	1	1	1	26.2227	2	4	4	20	3	15	3	1	2	2	2	2	2	3	3	2	5	5	2	1	3	2	2	2	2	2	3	3	1	4	3	2	1	1	-0.911314
b70b883b-f731-4178-a509-24c4672109c4	2	11	108	1	64	60	170	1	2	3	3	3	1	20.7612	3	2	2	20	3	15	3	3	3	3	3	3	2	3	4	2	2	5	2	1	3	3	1	2	4	2	3	3	3	2	1	3	2	1	0.271455
b71e5578-9b58-45e6-b7dd-8845548c67c3	5	3	25	1	69	48	165	1	5	3	3	3	1	17.6309	2	2	4	20	3	5	1	3	3	3	3	3	2	3	5	3	5	2	2	1	2	3	2	3	4	2	3	2	3	2	3	1	1	2	-0.911314
b9d29464-4453-44d0-8872-35941a144fd6	4	1	136	1	67	60	165	1	2	3	3	3	1	22.0386	4	4	4	20	3	15	3	3	3	3	3	3	2	3	4	5	1	2	2	1	3	2	2	2	5	2	3	3	3	2	3	1	1	1	1.45422
bc9a1574-3376-4f59-801e-60a7c1ebba3d	5	7	129	1	64	58	167	1	2	1	2	2	1	20.7967	3	2	4	20	3	15	3	2	3	3	3	3	2	3	4	5	5	5	2	1	3	3	2	2	2	2	3	3	1	2	4	1	2	1	0.271455
c1558cc6-528b-45fa-9b9f-1b6573087831	4	3	38	1	66	68	170	1	2	1	1	2	1	23.5294	4	4	4	20	3	15	3	1	3	3	3	3	2	3	4	5	1	3	2	1	3	3	2	3	5	2	3	2	1	2	3	1	1	1	1.45422
c6abc9ed-3ae5-4342-b0d2-c496fa01377d	4	1	150	1	68	63	170	1	2	3	3	3	1	21.7993	3	4	4	20	3	15	3	3	3	3	3	3	2	3	4	5	5	5	2	2	3	2	2	3	5	2	3	3	3	2	3	2	1	2	0.271455
c7202f4f-ecb7-49f4-833b-4f1ed71a8d79	3	2	1	1	67	55	158	1	2	3	3	3	1	22.0317	4	2	4	20	3	15	3	3	2	2	2	2	2	3	4	5	5	5	1	1	3	3	1	3	4	2	3	3	3	2	3	2	1	2	1.45422
cb346dc4-4721-47c9-8bbf-4a03b3a1b4a1	5	7	108	1	62	52	152	1	2	3	3	3	1	22.5069	4	4	2	20	3	15	3	3	3	3	3	3	2	3	4	5	5	5	2	1	3	2	2	1	5	2	3	3	3	2	1	3	1	1	1.45422
cca5e446-6aaf-4822-85de-7da1b04a5e8c	2	11	112	1	68	50	160	1	2	3	3	3	1	19.5312	4	4	4	20	3	15	3	3	3	3	2	2	2	3	4	3	5	5	2	1	3	3	1	2	3	2	3	3	3	2	1	3	2	2	1.45422
cd19d113-8a63-4953-b1bd-6cea8121f4cd	4	3	33	1	67	51	155	1	2	3	3	3	1	21.2279	5	3	4	20	3	15	3	3	3	3	3	3	2	3	4	5	1	3	2	1	3	2	2	3	5	2	3	3	3	2	3	2	2	2	2.63699
cd6d514a-f074-48b2-94c7-d5b32299790d	2	2	40	1	65	65	163	1	2	3	3	3	1	24.4646	3	4	4	20	3	15	3	3	3	3	3	2	2	3	4	3	1	2	2	1	3	3	2	2	3	2	3	3	3	2	3	2	2	1	0.271455
d06094bf-6c3c-4d1b-937e-f55a4e596639	4	20	223	1	64	62	165	1	2	2	2	2	1	22.7732	3	4	4	20	3	13	3	2	2	2	2	2	2	3	4	3	2	5	2	1	3	3	2	2	4	2	3	3	2	3	3	3	2	1	0.271455
d282e048-b21e-4cea-9f8a-d89d447cd3cd	4	3	26	1	62	65	160	2	1	1	1	1	1	25.3906	4	4	4	20	3	15	3	3	3	3	3	3	2	3	3	5	4	3	2	1	1	3	2	2	5	2	3	3	1	3	3	3	1	2	1.45422
d550dbd1-5caf-453c-ad8d-4d081d288861	1	10	128	1	69	65	168	1	2	3	3	3	1	23.03	3	4	4	20	3	15	3	3	3	3	2	3	2	3	4	5	1	4	2	1	3	3	1	2	5	2	3	3	3	3	1	3	2	1	0.271455
d9453a96-08bf-476f-baa5-11d4ab58342b	4	20	221	1	64	63	164	1	2	4	3	3	1	23.4236	3	4	4	20	3	15	3	2	2	2	2	2	2	3	4	3	5	5	2	1	3	3	2	2	4	2	3	3	4	3	1	3	2	1	0.271455
daa7b5c0-00c2-4fd6-8ea9-409db43ce3f8	5	3	1	1	61	56	165	1	2	3	3	3	1	20.5693	4	4	4	20	3	15	3	2	3	3	3	3	2	3	4	3	5	5	2	1	3	3	2	2	5	2	3	3	3	3	1	1	1	1	1.45422
de2598d1-8a42-4cab-8150-3759a77d4619	4	20	165	1	65	55	156	1	2	3	2	2	1	22.6003	3	4	4	20	3	15	3	2	3	3	3	3	2	3	4	3	5	5	2	1	3	2	2	2	4	2	3	3	3	2	3	3	2	1	0.271455
e3fc74ac-a6d3-4972-a7eb-73713ab13018	5	3	39	1	62	47	158	1	2	3	2	1	1	18.8271	3	2	4	20	3	14	3	2	3	3	2	2	2	3	4	2	1	5	2	1	3	2	2	1	2	2	3	3	3	2	1	1	1	1	0.271455
e9a00990-ef8a-4a5d-b35f-8307999f3095	4	3	30	1	64	67	170	1	2	1	1	1	1	23.1834	5	4	4	20	3	15	3	3	3	3	3	3	2	3	4	5	1	2	2	1	3	3	2	2	5	2	3	3	1	3	1	2	1	2	2.63699
e9dcb42d-bb63-45e3-8ca7-4648e562de53	5	3	40	1	60	74	175	1	2	3	3	3	1	24.1633	4	3	4	20	3	15	3	3	1	2	3	3	2	3	4	3	5	5	2	1	3	1	2	2	3	2	3	3	3	2	3	2	1	1	1.45422
ea4195b6-ae02-4e00-a02c-83442e0be821	1	13	192	1	69	60	171	1	2	3	2	2	1	20.5191	3	4	4	20	3	15	3	2	3	3	2	2	2	3	4	4	1	4	2	1	3	3	2	2	5	2	3	2	3	2	1	3	2	1	0.271455
eae0c254-1e6a-4c43-bc76-fb9821c16fc2	4	15	120	1	65	50	160	1	2	3	3	3	1	19.5312	2	4	4	20	3	15	3	3	3	3	3	3	2	3	4	4	2	3	2	2	3	2	2	3	5	2	3	3	3	2	3	2	2	1	-0.911314
ebb3832d-1296-4a7c-b035-ff45ac367383	5	7	152	1	64	65	161	1	2	3	3	3	1	25.0762	3	2	4	20	3	15	3	3	3	3	3	3	2	3	3	3	5	5	2	1	3	3	2	3	5	2	3	3	3	2	3	1	1	1	0.271455
f0070ff3-34e5-4d7e-9cec-23fc66639d1a	5	10	165	1	60	60	160	1	5	3	3	3	1	23.4375	3	4	4	20	3	15	3	3	3	3	3	3	2	3	4	4	1	5	2	1	2	2	2	2	2	2	3	3	3	2	3	2	1	1	0.271455
f70a1f39-45bd-4324-97ae-d6171c4a5138	1	11	114	1	67	60	165	1	2	2	2	2	1	22.0386	3	4	2	20	3	13	3	3	3	2	2	3	2	3	4	2	5	2	1	1	3	2	1	1	3	2	3	3	2	3	1	1	1	1	0.271455
face640b-266a-4ca8-b7ad-c193ef2373ae	4	20	217	1	65	65	160	1	2	2	2	2	1	25.3906	3	4	4	20	3	15	3	3	2	2	2	2	2	3	3	3	5	3	2	1	3	3	2	2	4	2	3	3	2	3	5	3	2	1	0.271455
fc2629b1-eb1b-4ba5-b414-1db0332d7390	4	20	175	1	64	55	168	1	2	3	3	3	1	19.487	3	4	4	20	3	15	3	3	3	3	3	3	2	3	4	4	5	4	2	1	3	3	2	2	5	2	3	3	3	2	3	3	2	1	0.271455
071e2133-6b61-4228-85fa-5956b8c1c169	1	12	77	1	78	65	175	1	2	1	1	2	2	21.2245	3	3	4	20	3	15	3	2	2	2	2	2	1	1	4	3	5	5	2	1	3	3	1	1	5	2	3	2	1	2	1	3	2	1	0.271455
0d1edff6-51e4-485b-b220-8c29aad2b87e	1	11	117	1	73	45	150	1	2	2	2	2	2	20	2	4	4	20	3	8	1	3	3	2	2	2	1	1	4	1	5	5	1	2	3	1	1	1	3	2	3	2	2	2	3	1	1	2	-0.911314
16393210-0887-47dd-b616-42693396f6de	3	8	225	1	72	61	170	1	2	3	2	2	2	21.1073	4	2	4	20	3	15	3	1	3	2	2	2	1	1	4	4	5	5	2	2	3	3	2	2	4	2	3	3	3	2	3	3	2	2	1.45422
3ecdcfbf-d9dc-4951-b72d-23528296e09e	4	3	32	1	75	65	172	1	2	2	2	2	2	21.9713	3	3	4	20	3	10	2	2	3	2	3	3	1	1	4	5	5	5	2	2	3	3	2	2	3	2	3	3	2	2	3	1	1	2	0.271455
6731c865-bcf9-47dc-b88c-48b2aa6d7a0e	2	7	166	1	77	60	163	1	2	3	3	3	2	22.5827	2	3	4	20	3	13	3	2	2	2	2	2	1	1	4	5	5	5	2	2	3	2	2	1	3	2	3	3	3	2	3	1	1	2	-0.911314
957b8d3d-e5c2-4b8e-8a47-d9b7f673decd	1	8	41	1	76	65	168	1	2	6	3	2	2	23.03	2	3	2	3	1	5	1	2	2	2	2	2	1	1	4	1	5	5	2	1	3	2	1	1	1	2	3	3	6	2	2	3	2	2	-0.911314
a48f4860-6f03-4f27-ab93-43e986266a2b	1	11	110	1	74	55	165	1	3	2	2	2	2	20.202	2	4	4	20	3	12	2	2	3	2	2	2	1	1	4	3	5	5	1	1	2	1	2	1	3	2	3	3	2	3	1	1	1	2	-0.911314
a52649a9-1096-48a9-b7a8-267aabbab74e	3	2	49	1	76	63	165	1	3	3	3	2	2	23.1405	2	3	2	20	3	15	3	3	3	3	3	2	1	1	4	4	5	5	2	1	2	2	2	2	3	2	3	2	3	4	1	3	2	2	-0.911314
ba043464-7000-4fe8-a1e0-4845db091834	2	7	221	1	77	56	160	1	2	7	3	3	2	21.875	2	3	4	20	3	12	2	2	3	3	2	2	1	1	4	5	5	5	2	1	3	2	2	2	4	2	3	3	7	4	2	2	1	1	-0.911314
f4ded0fd-ec82-4554-9dae-4b6d51697f6e	5	10	213	1	72	50	150	1	2	1	1	1	2	22.2222	2	2	2	20	3	15	3	2	2	2	2	2	1	1	4	5	5	5	2	1	3	2	2	2	2	2	3	3	1	4	1	2	2	1	-0.911314
f557e11c-164f-4f30-bfc7-1327545534fb	2	7	222	1	74	60	175	1	2	3	3	3	2	19.5918	1	3	4	15	3	8	1	1	2	2	2	2	1	1	4	1	5	5	2	1	3	3	1	1	2	2	3	3	3	3	3	2	2	2	-2.09408
86a55ef9-41a9-470a-a8ad-11208772856e	2	2	47	1	76	68	160	1	2	4	3	3	2	26.5625	2	4	4	19	3	14	3	1	3	2	2	2	2	1	3	1	5	5	2	1	3	1	2	2	4	2	3	3	4	2	3	2	2	1	-0.911314
02430823-9001-4a27-855c-774c1b588c53	4	1	183	1	71	70	164	1	2	3	2	2	2	26.0262	2	3	4	20	3	14	3	2	2	3	2	2	1	2	3	5	5	5	2	2	3	3	2	2	4	2	3	3	3	4	4	3	2	2	-0.911314
024e5c03-8dba-443b-a72a-a1cb073a7d32	1	14	20	1	71	55	172	1	2	2	2	2	2	18.5911	3	2	2	20	3	10	2	3	3	3	3	3	1	2	4	1	5	5	2	1	3	2	1	1	1	2	3	3	2	2	3	2	1	2	0.271455
06e4140f-d56d-4b6a-86e0-ae5dab8f963a	3	6	29	1	77	56	158	1	3	3	3	3	2	22.4323	3	4	4	18	3	15	3	2	1	2	2	2	1	2	4	2	5	5	2	2	2	2	1	2	4	2	3	1	3	2	3	2	1	1	0.271455
09f1e6ee-74b4-45f9-9533-96f51c812307	5	7	131	1	72	59	170	1	3	3	2	3	2	20.4152	3	3	3	20	3	15	3	3	3	3	2	3	1	2	4	3	1	3	1	1	2	3	2	2	2	2	3	3	3	2	1	1	1	1	0.271455
0a831a81-253b-40fa-94b8-9852fccc448a	4	20	216	1	74	42	170	1	2	2	2	2	2	14.5329	3	4	4	20	3	14	3	3	3	2	2	2	1	2	7	3	2	2	2	2	3	3	2	2	4	2	3	3	2	3	3	3	2	1	0.271455
0cef23e6-d8d4-4c94-aed5-b4c1d3173728	3	8	186	1	71	74	165	1	2	3	3	3	2	27.1809	3	3	4	20	3	15	3	1	3	3	2	2	1	2	3	4	5	2	2	1	3	3	2	2	3	2	3	3	3	4	3	3	2	1	0.271455
1a64c545-4538-4e8e-bd33-4c4bb12a088d	3	4	110	1	75	70	155	1	2	3	2	2	2	29.1363	4	4	4	20	3	15	3	1	3	3	2	2	1	2	3	3	5	5	2	2	3	2	2	2	4	2	3	3	3	2	3	2	2	2	1.45422
1c1a3a02-76bd-427c-b79f-ffba8ff6651a	3	6	200	1	71	55	160	1	3	2	2	2	2	21.4844	2	2	3	20	3	11	2	1	3	3	2	2	1	2	4	2	5	5	2	1	2	3	2	2	4	2	1	3	2	2	1	1	2	1	-0.911314
1ddd3d03-c138-4c44-b6f7-9c0ded0c0034	3	8	170	1	78	78	170	1	3	7	3	2	2	26.9896	3	3	4	20	3	14	3	1	2	3	2	2	1	2	3	4	5	5	2	1	2	3	1	1	4	2	2	3	7	4	2	3	2	2	0.271455
273b0ae8-c5a3-4cf1-8ea7-f31646b1a1bb	3	4	105	1	73	57	158	1	2	3	3	3	2	22.8329	2	2	2	18	3	15	3	2	2	2	2	2	1	2	4	4	5	5	2	1	3	2	1	1	2	2	3	3	3	2	1	2	1	2	-0.911314
288fecbd-2a09-4d7e-9fef-ada0baab9070	3	6	146	1	74	74	170	1	2	5	3	2	2	25.6055	2	4	2	19	3	10	2	1	2	2	2	2	1	2	3	4	5	5	2	1	3	2	1	2	3	2	3	3	5	2	3	2	1	2	-0.911314
28effd1a-a74e-4e51-9322-1dfa9034b61d	4	1	188	1	72	70	160	1	2	3	3	3	2	27.3437	2	2	3	20	3	14	3	2	3	2	2	2	1	2	3	4	5	5	2	1	3	2	2	2	5	2	3	3	3	3	1	2	2	1	-0.911314
2c0f0cfa-3065-4688-89bf-8dc2ef521bc5	1	13	188	1	78	47	160	1	5	3	3	3	2	18.3594	2	3	4	20	3	15	3	2	2	2	2	2	1	2	5	3	5	5	1	2	2	3	2	2	4	2	3	2	3	2	3	2	2	2	-0.911314
31e8ef41-6d93-4ee8-adc7-dbadad9549ec	4	20	211	1	71	58	155	1	2	1	1	2	2	24.1415	3	4	4	20	3	15	3	3	2	2	2	2	1	2	4	3	2	2	2	1	3	3	2	2	4	2	3	3	1	3	3	3	2	1	0.271455
33baf714-5e01-4d80-a5e1-967e9308259a	1	9	146	1	72	89	170	1	2	3	2	2	2	30.7958	3	3	4	19	3	15	3	3	3	3	3	3	1	2	2	1	5	5	2	2	3	2	1	1	3	2	3	3	3	2	3	2	1	1	0.271455
3bc035c1-dd13-4379-aefb-05aa81fa2f2b	1	9	142	1	72	47	150	1	1	3	2	2	2	20.8889	2	3	4	17	3	13	3	2	3	3	3	2	1	2	4	1	5	5	2	2	1	2	1	2	5	2	3	3	3	2	3	2	1	2	-0.911314
3e061162-4eb1-4590-b3f2-6cd84dc3cef8	4	15	2	1	73	60	158	1	2	3	2	2	2	24.0346	5	4	4	20	3	10	2	3	3	3	3	3	1	2	4	2	5	5	2	1	3	3	2	2	5	2	3	3	3	2	3	3	2	1	2.63699
48b86479-f35a-4837-a945-3d1c94bbe93a	2	2	45	1	71	63	165	1	2	3	3	3	2	23.1405	2	4	4	20	3	15	3	3	3	3	2	2	1	2	4	3	1	5	2	1	3	3	1	1	3	2	3	3	3	2	3	2	2	1	-0.911314
4d029565-0da0-4469-b333-62651bb7cb85	4	3	37	1	76	48	155	1	2	1	1	2	2	19.9792	4	4	4	20	3	15	3	2	3	3	2	3	1	2	4	5	1	2	2	2	3	3	2	2	5	2	2	3	1	2	3	1	1	2	1.45422
512f5aad-0831-48cf-9962-84284d65218e	1	6	101	1	74	50	162	1	2	3	3	3	2	19.052	3	2	4	20	3	15	3	3	3	3	3	3	1	2	4	4	5	5	1	1	3	3	1	1	4	2	3	3	3	2	1	3	2	2	0.271455
5138e3cf-fe2f-4c44-8443-935521bbab88	3	6	125	1	79	47	160	1	3	3	2	2	2	18.3594	2	2	4	20	3	13	3	2	2	2	3	3	1	2	5	4	5	5	2	2	2	2	1	2	3	2	3	3	3	2	3	2	1	2	-0.911314
52cabb32-d224-4615-a971-775a5d7abd69	3	4	119	1	71	68	160	1	2	3	3	3	2	26.5625	2	4	4	18	3	7	1	1	3	3	3	3	1	2	3	1	5	5	2	1	3	1	2	1	3	2	3	2	3	2	3	1	2	1	-0.911314
5b1c645c-c442-4adc-aae6-c90019e74f42	3	6	21	1	76	60	165	1	2	3	3	3	2	22.0386	3	4	4	18	3	15	3	1	2	2	3	2	1	2	4	2	5	5	2	1	3	2	1	2	4	2	3	3	3	2	3	2	1	1	0.271455
5e6aff62-75fd-46ac-b74a-6df661119eb4	1	12	72	1	78	65	170	1	2	3	2	2	2	22.4913	1	3	4	20	3	14	3	1	2	2	2	2	1	2	4	3	5	5	2	1	3	2	1	1	5	2	3	2	3	2	1	2	2	2	-2.09408
6324fa15-2161-40e9-9eb8-6a3620da0b42	3	4	103	1	72	58	170	1	2	3	2	2	2	20.0692	3	4	4	20	3	15	3	2	2	2	2	2	1	2	4	2	5	5	2	2	3	1	1	2	2	2	3	3	3	2	3	1	1	2	0.271455
6d6a2b1a-7eaf-4b82-8c19-a7128aaf8372	1	2	200	1	79	70	175	1	1	3	3	3	2	22.8571	3	4	3	20	3	13	3	3	3	3	3	1	1	2	4	3	5	5	2	2	1	3	2	3	4	2	3	3	3	2	3	3	2	2	0.271455
6e9201d0-d941-4c3c-a411-872dcb54349a	5	7	135	1	78	45	160	1	2	1	2	2	2	17.5781	3	3	2	19	3	15	3	3	3	3	3	2	1	2	5	5	2	5	2	1	3	3	2	2	3	2	3	3	1	2	1	2	1	1	0.271455
7744e60a-cedc-4c19-8038-76ad7265fe0d	4	19	67	1	78	48	145	1	3	3	2	2	2	22.83	5	3	4	20	3	8	1	2	3	3	2	2	1	2	4	4	5	5	2	1	2	2	1	2	3	2	3	3	3	3	1	2	2	1	2.63699
81158ae2-df69-49d3-9b25-3b8255073127	5	3	52	1	76	47	150	1	2	2	1	2	2	20.8889	3	3	4	18	3	15	3	3	3	3	2	2	1	2	4	4	1	5	2	1	3	2	2	3	4	2	3	3	2	2	3	2	2	1	0.271455
83239b55-fc30-4a83-b50d-370eeca02f43	5	10	196	1	76	70	175	1	2	3	2	2	2	22.8571	3	4	4	20	3	15	3	3	3	3	3	3	1	2	4	1	4	5	2	1	3	3	2	2	4	2	3	3	3	2	3	2	1	1	0.271455
83c98f9c-4c2d-4869-9504-8d6c045a4093	4	1	180	1	77	62	163	1	2	3	2	2	2	23.3355	2	3	4	20	3	14	3	2	3	3	2	2	1	2	4	5	5	4	2	2	3	3	2	3	5	2	3	3	3	2	4	2	2	1	-0.911314
83e42640-e565-49f0-9467-a84d88ff070e	1	3	158	1	75	72	165	1	2	3	3	3	2	26.4463	4	4	4	20	3	14	3	1	3	3	3	3	1	2	3	5	5	5	2	1	3	3	2	2	4	2	3	3	3	3	1	3	2	2	1.45422
86a85c4d-7bd2-4fab-b9a5-f5cb58bbe214	1	9	141	1	72	85	175	1	2	3	2	2	2	27.7551	3	2	2	20	3	8	1	1	3	3	2	2	1	2	3	2	5	5	2	2	3	2	1	1	2	2	3	3	3	2	3	2	1	1	0.271455
8984b139-fad0-40d3-bae9-9752e30323a6	2	15	99	1	74	60	170	1	2	3	2	2	2	20.7612	2	3	3	20	3	15	3	2	2	2	2	1	1	2	4	1	1	5	2	2	3	3	1	2	2	2	3	3	3	1	3	1	1	2	-0.911314
8a85588f-c22c-4f0c-983a-6c4599d6b9c4	1	10	121	1	75	57	165	1	2	3	3	3	2	20.9366	3	4	4	20	3	15	3	3	3	3	3	3	1	2	4	5	5	5	1	1	3	3	1	2	4	2	3	3	3	3	1	3	1	2	0.271455
8d3db46c-e67e-4bf8-abb5-b24e66eef877	2	2	53	1	78	67	163	1	2	3	3	2	2	25.2174	2	3	4	14	3	5	1	1	2	2	1	1	1	2	3	4	5	5	2	2	3	3	2	1	2	2	3	3	3	2	4	3	1	2	-0.911314
8d82639c-cbfb-4e29-b423-9bd8108f2858	1	1	68	1	72	55	160	1	2	2	2	2	2	21.4844	2	3	4	20	3	6	1	1	2	2	2	2	1	2	4	2	5	5	2	2	3	2	2	2	3	2	2	3	2	2	3	2	1	2	-0.911314
9060845c-cb1c-4502-b71c-105121e2c165	5	3	48	1	76	40	159	1	3	2	2	2	2	15.8222	4	3	4	20	3	15	3	2	3	3	2	2	1	2	7	4	4	2	2	1	2	2	2	2	4	2	3	3	2	2	3	2	1	2	1.45422
95280d40-3c93-4727-a83a-54f61a1afdd5	3	4	102	1	73	56	159	1	3	3	2	2	2	22.151	3	3	4	20	3	15	3	2	2	2	2	2	1	2	4	1	5	5	2	2	2	2	1	2	2	2	3	3	3	2	3	1	1	1	0.271455
96d28f9f-fae9-4f19-8ca0-54d5f748e20f	1	6	99	1	74	58	165	1	2	2	3	3	2	21.3039	4	2	4	20	3	15	3	1	1	2	2	3	1	2	4	4	5	4	2	1	3	3	1	1	3	2	3	3	2	2	1	1	1	1	1.45422
9836838d-8aca-4959-a6dd-c71c20ec099d	5	10	195	1	73	50	160	1	2	3	3	3	2	19.5312	3	4	4	20	3	15	3	3	3	3	3	2	1	2	4	2	1	1	2	1	3	3	2	2	2	2	3	3	3	2	3	2	1	1	0.271455
99f97201-1826-450a-a006-f94772e37439	2	7	211	1	79	62	170	1	2	5	3	3	2	21.4533	3	3	4	20	3	15	3	3	3	3	2	3	1	2	4	3	5	5	2	1	3	2	2	2	2	2	3	3	5	2	3	1	1	2	0.271455
a592b51b-d274-4a4b-a106-0e554356a9e6	2	7	167	1	70	59	160	1	2	3	3	3	2	23.0469	3	4	1	19	3	14	3	1	2	2	3	2	1	2	4	4	5	5	2	2	3	2	2	1	5	2	3	3	3	2	3	1	1	2	0.271455
a8999b7e-8f4d-40e9-921e-a5984fd7cec9	3	6	128	1	75	57	165	1	2	3	2	2	2	20.9366	2	4	4	20	3	9	2	3	2	2	2	2	1	2	4	4	5	5	2	2	3	2	1	2	3	2	3	3	3	2	3	1	1	2	-0.911314
a96ac322-59b0-4a26-be68-ac70f367c957	1	8	42	1	73	40	160	1	2	3	2	2	2	15.625	4	2	4	20	3	15	3	3	3	3	2	2	1	2	7	4	5	5	2	1	3	3	1	1	4	2	3	3	3	2	1	2	2	1	1.45422
abcd8743-7cbf-4809-bb86-82b818d36381	5	7	111	1	74	56	170	1	2	3	3	3	2	19.3772	3	3	3	20	3	9	2	1	2	2	2	2	1	2	4	1	1	4	2	2	3	2	2	2	4	2	3	3	3	2	3	2	1	1	0.271455
b3e99141-482a-4246-b2ea-1b0395a123be	2	11	206	1	71	58	162	1	2	3	3	3	2	22.1003	3	3	3	20	3	15	3	3	3	3	3	2	1	2	4	4	5	5	2	2	3	2	2	2	2	2	3	3	3	2	3	2	2	2	0.271455
b95e589d-de84-4018-92f5-0143b753c26f	5	7	105	1	79	36	160	1	2	3	2	2	2	14.0625	2	3	4	20	3	15	3	2	2	3	2	2	1	2	7	5	1	1	2	1	3	3	2	2	2	2	3	3	3	3	3	2	1	2	-0.911314
bcaabd5b-e710-4027-a197-1f15b64912bf	5	7	130	1	71	48	160	1	2	3	2	2	2	18.75	3	3	4	20	3	15	3	3	3	3	2	2	1	2	4	4	5	2	2	1	3	3	2	2	3	2	3	3	3	2	3	2	1	1	0.271455
bcf33361-20ed-4e3c-af09-95f264221922	3	6	16	1	72	52	160	1	1	3	3	3	2	20.3125	3	3	4	18	3	13	3	2	2	2	2	2	1	2	4	5	5	5	2	2	1	2	1	2	3	2	3	1	3	2	3	1	1	1	0.271455
c585427b-2976-4bb9-bdc4-07148ada93c7	5	10	162	1	79	70	160	1	5	3	3	3	2	27.3437	3	4	4	20	3	15	3	1	3	3	3	3	1	2	3	3	5	5	2	2	2	2	2	2	4	2	3	3	3	1	3	2	1	2	0.271455
d1f4a120-e62d-42ef-9397-1505c5ae26ff	4	19	62	1	73	58	160	1	2	3	2	2	2	22.6562	2	3	4	20	3	13	3	1	3	3	2	2	1	2	4	3	5	5	2	2	3	2	2	2	3	2	3	2	3	2	3	2	2	1	-0.911314
d58ab22c-38bd-46d6-80db-92bafa902c80	3	6	15	1	79	63	160	1	2	3	3	3	2	24.6094	1	2	4	18	3	15	3	1	2	2	2	2	1	2	4	3	5	5	2	1	3	2	1	2	4	2	3	3	3	2	3	2	1	1	-2.09408
e17f07e3-755c-40f9-9e4b-bd91d8e81451	5	3	9	1	70	60	165	1	3	3	3	2	2	22.0386	3	3	4	2	1	5	1	3	2	2	2	3	1	2	4	1	5	5	2	2	2	3	2	1	1	2	3	3	3	1	4	1	1	2	0.271455
e29b3715-6498-4385-82b5-9d6f1d845ef0	4	19	73	1	71	63	160	1	2	3	2	2	2	24.6094	4	3	4	20	3	11	2	3	3	3	2	2	1	2	4	4	5	5	2	1	3	2	2	2	4	2	3	3	3	3	5	2	2	1	1.45422
e403342f-9056-403e-8228-495641d526fb	5	10	173	1	73	38	160	1	2	3	3	3	2	14.8437	2	3	4	20	3	15	3	3	3	3	3	3	1	2	7	5	1	3	2	1	3	2	2	2	3	2	3	3	3	1	3	2	1	2	-0.911314
e408133e-8b36-41c0-addf-5dc060aa882b	1	13	179	1	70	61	163	1	2	3	3	3	2	22.9591	2	3	3	20	3	15	3	1	2	2	2	2	1	2	4	4	5	3	1	1	3	3	2	3	4	2	3	2	3	2	1	2	2	1	-0.911314
e6dd7f0e-265e-40bd-92b0-aef83ab900d2	4	16	98	1	72	50	155	1	2	3	3	3	2	20.8117	3	2	2	20	3	15	3	3	3	3	2	2	1	2	4	1	2	5	2	1	3	3	2	2	3	2	3	3	3	2	1	2	2	2	0.271455
f79c8c17-a2d5-4e56-ab79-81beb2f5110f	5	7	125	1	79	46	157	1	2	3	3	3	2	18.662	3	2	2	20	3	9	2	1	2	2	2	2	1	2	4	3	5	5	2	2	3	2	2	2	2	2	3	3	3	2	3	2	1	1	0.271455
fb742a83-ca32-4afb-8e9a-e4bf0c58b5ca	1	10	125	1	73	60	162	1	3	3	3	3	2	22.8624	3	2	4	20	3	14	3	2	3	2	2	3	1	2	4	5	1	2	1	2	2	2	1	2	4	2	3	3	3	2	3	2	1	2	0.271455
feff6d79-1796-433d-a2f2-78cee4222c91	4	16	101	1	75	52	165	1	2	1	1	1	2	19.1001	3	4	4	20	3	13	3	2	3	3	2	2	1	2	4	1	5	5	2	2	3	3	2	2	5	2	3	3	1	2	3	2	2	2	0.271455
020fd68f-ebb9-4cce-a7d9-fe7e33f57895	3	6	123	1	71	60	155	1	3	3	2	2	2	24.974	3	4	4	20	3	10	2	2	2	2	3	2	2	2	4	3	5	5	2	2	2	2	1	2	2	2	3	3	3	2	3	2	1	1	0.271455
0377c697-ef25-46a7-b6ca-b73e8e7eb1a7	1	10	126	1	76	56	162	1	2	3	2	2	2	21.3382	2	3	4	9	2	6	1	1	3	3	2	2	2	2	4	1	5	5	2	2	3	3	1	1	2	2	3	3	3	2	3	3	1	2	-0.911314
0428250b-2c4b-47c5-a0fa-59554972190b	2	7	163	1	75	50	160	1	2	3	3	3	2	19.5312	1	4	4	20	3	7	1	2	2	2	2	2	2	2	4	5	1	5	2	2	3	2	1	1	3	2	3	3	3	2	3	1	1	1	-2.09408
1e0d0056-21e5-41ed-8053-3c2727840b0c	4	20	222	1	74	58	160	1	2	3	3	3	2	22.6562	3	4	4	20	3	15	3	3	2	2	2	2	2	2	4	3	1	3	2	1	3	3	2	2	4	2	3	3	3	3	5	3	2	1	0.271455
27c7be83-48ed-402b-bd07-78b586ecfaee	1	1	55	1	79	51	170	1	2	3	2	2	2	17.6471	2	3	4	12	3	7	1	1	1	2	2	2	2	2	5	3	5	5	2	2	3	2	1	2	3	2	3	3	3	2	4	2	1	2	-0.911314
3cdc2cfd-2ebe-45d0-88a0-36685d37c85e	4	19	59	1	76	56	160	1	5	3	2	2	2	21.875	3	3	4	20	3	13	3	3	3	3	3	2	2	2	4	4	5	5	2	1	2	3	2	3	5	2	3	3	3	2	1	2	2	1	0.271455
3e1fee30-146e-4b89-8d02-726674baf76d	4	1	134	1	70	50	162	1	3	2	2	3	2	19.052	2	4	4	20	3	15	3	2	3	2	2	3	2	2	4	5	5	5	2	1	2	1	2	2	3	1	3	3	2	2	3	1	1	2	-0.911314
40e50ca3-8193-4c5a-8984-d253d1385912	4	15	5	1	71	60	162	1	2	3	2	2	2	22.8624	5	4	4	20	3	15	3	3	3	3	3	3	2	2	4	3	5	5	2	2	3	2	1	1	1	2	3	3	3	2	3	2	1	2	2.63699
588c017e-9a58-4089-8d02-124e84f86a08	3	6	145	1	71	60	170	1	3	3	3	3	2	20.7612	3	4	2	20	3	15	3	3	2	2	2	2	2	2	4	3	5	5	2	1	2	2	1	2	3	2	3	3	3	2	3	2	1	2	0.271455
73eff637-ac44-476e-aed3-f3a84714ebf2	2	6	78	1	71	55	166	1	2	1	1	2	2	19.9594	3	4	4	20	3	15	3	3	2	2	2	2	2	2	4	5	1	1	1	1	3	2	1	2	4	2	3	3	1	2	1	3	2	1	0.271455
75a3e4a7-1f6a-4682-8751-7a75e84d33df	5	3	60	1	77	57	170	1	2	5	3	3	2	19.7232	3	4	3	18	3	15	3	2	3	3	3	2	2	2	4	5	5	5	2	1	3	3	2	3	5	2	3	3	5	2	3	2	2	1	0.271455
7d964d71-8d0e-4587-bbc0-7f9aa42b7ed8	2	10	27	1	70	65	165	1	2	3	3	3	2	23.8751	2	3	4	20	3	15	3	3	2	2	2	2	2	2	4	3	5	5	2	1	3	2	2	2	5	2	3	3	3	2	3	1	1	1	-0.911314
833734f0-a093-43f6-bbf0-2a6d2df19e2b	4	1	191	1	78	60	157	1	2	3	3	3	2	24.3418	2	3	3	20	3	13	3	2	2	2	2	2	2	2	4	4	1	5	2	2	3	2	2	2	5	2	3	3	3	3	4	2	2	1	-0.911314
8cd280ec-2c46-41d6-b621-f63236b89ccc	5	7	140	1	78	48	160	1	2	2	3	3	2	18.75	3	3	4	20	3	15	3	3	3	3	2	3	2	2	4	3	5	5	2	2	3	1	2	3	4	2	3	2	2	1	3	1	1	2	0.271455
971c9d2d-8aee-4d01-8529-d4f03ce9ec92	3	6	208	1	70	72	166	1	2	3	3	3	2	26.1286	3	3	4	20	3	15	3	3	3	2	2	3	2	2	3	1	2	1	1	1	3	3	1	1	5	1	3	3	3	4	1	1	1	1	0.271455
9cb9f37b-2f4b-4d46-94a5-cb9e8f2f6b3b	2	6	81	1	74	63	165	1	2	3	3	3	2	23.1405	2	4	2	20	3	15	3	2	3	1	2	2	2	2	4	4	3	3	1	2	3	2	2	3	4	2	3	3	3	1	4	3	2	1	-0.911314
a9dcc2ec-c5d3-43ec-b4fa-868be2b445ba	5	7	99	1	75	60	170	1	2	3	2	2	2	20.7612	2	4	2	12	3	5	1	2	2	2	2	3	2	2	4	1	5	5	2	2	3	2	2	2	2	2	3	3	3	2	3	1	1	2	-0.911314
aa001aff-981e-4f38-853d-fc9b06e59104	2	7	11	1	72	65	155	1	2	4	3	3	2	27.0552	2	4	4	20	3	15	3	3	2	2	2	2	2	2	3	2	3	5	2	1	3	2	1	1	2	1	3	3	4	2	2	2	1	2	-0.911314
b6d4fc18-c5a5-4fd7-a405-68268e6d0a0f	4	15	1	1	78	80	160	1	3	1	1	1	2	31.25	3	3	4	19	3	10	2	1	3	3	3	3	2	2	2	2	5	5	2	2	2	3	1	2	4	2	3	3	1	2	3	3	1	2	0.271455
b8b0e50d-ab38-4e77-a8f0-75b5c7cd0a1a	4	19	56	1	74	53	155	1	3	3	2	2	2	22.0604	4	2	4	20	3	8	1	3	3	3	2	2	2	2	4	3	5	5	2	1	2	3	2	2	4	2	3	3	3	2	1	2	2	2	1.45422
b9a2a2f1-f6ed-4b12-a268-4264bf95835a	2	15	92	1	71	55	165	1	3	3	2	2	2	20.202	2	2	3	20	3	15	3	1	2	2	2	2	2	2	4	1	5	5	2	2	2	3	1	2	4	2	3	3	3	1	2	3	1	2	-0.911314
bdd96cfd-0f06-40d5-9779-045dcc661980	1	7	167	1	71	61	165	1	2	3	3	3	2	22.4059	3	4	4	20	3	14	3	3	2	2	2	2	2	2	4	5	5	1	1	1	3	3	1	1	3	1	1	3	3	2	3	2	1	2	0.271455
bff859cc-ad9a-4116-818f-475f0936198d	4	1	190	1	73	63	161	1	2	3	3	3	2	24.3046	2	2	3	20	3	14	3	2	2	2	2	2	2	2	4	5	5	5	2	1	3	3	2	2	5	2	3	3	3	4	5	3	2	1	-0.911314
c288ff09-9549-4a21-abf0-eb9be2d45bc8	2	7	161	1	76	84	170	1	2	7	3	3	2	29.0657	3	4	4	17	3	14	3	1	3	2	2	2	2	2	3	4	5	5	2	1	3	3	2	3	3	2	3	2	7	4	2	2	1	1	0.271455
cc033ff6-18d1-4838-8f02-99971e6c2691	5	7	134	1	72	48	150	1	2	1	2	2	2	21.3333	2	2	2	20	3	10	2	3	2	2	2	2	2	2	4	3	1	5	2	2	3	3	2	2	3	2	3	3	1	2	3	2	2	2	-0.911314
cce16687-d6dc-4e25-b07e-7e837d121c57	4	15	23	1	72	58	170	1	2	3	2	2	2	20.0692	3	4	4	20	3	15	3	3	3	3	3	3	2	2	4	2	5	4	2	1	3	3	1	2	2	2	3	3	3	2	3	3	1	1	0.271455
cd83915b-abfe-416b-8ede-46f9b52369d4	5	7	94	1	73	54	168	1	2	3	3	3	2	19.1327	4	4	4	20	3	15	3	3	3	3	2	2	2	2	4	4	5	5	2	1	3	3	2	2	5	2	3	3	3	4	3	2	1	1	1.45422
df4e0c33-8c60-4906-ae28-701d03eb00a9	4	1	138	1	79	54	155	1	2	2	2	2	2	22.4766	3	4	4	20	3	15	3	2	2	3	2	2	2	2	4	4	1	5	2	2	3	2	2	2	4	2	3	3	2	2	3	1	1	1	0.271455
e99d8a5f-83d4-4a21-bc1a-dc24a673c219	4	1	140	1	76	57	154	1	3	1	2	3	2	24.0344	3	4	4	20	3	13	3	2	2	3	2	3	2	2	4	3	5	5	2	2	2	1	2	2	5	2	3	3	1	2	3	1	1	1	0.271455
f0d46c9c-3d61-4c43-8888-2435b2f34dbd	4	1	201	1	78	46	157	1	3	3	2	2	2	18.662	2	2	4	20	3	12	2	2	3	3	2	2	2	2	4	5	5	5	2	2	2	1	2	2	5	2	3	3	3	2	4	2	2	2	-0.911314
f14205cc-47ec-4665-8f4c-25171b9768ec	3	4	111	1	75	59	160	1	2	3	3	3	2	23.0469	2	4	4	18	3	15	3	2	2	2	2	2	2	2	4	4	5	4	2	1	3	2	1	1	4	2	3	3	3	2	3	2	2	1	-0.911314
f49f289a-0e7a-4c67-a39d-087615ce3cba	2	15	189	1	79	51	160	1	3	2	2	1	2	19.9219	2	2	2	20	3	15	3	2	2	2	2	2	2	2	4	1	5	5	2	2	2	2	1	3	3	2	3	2	2	2	3	2	2	2	-0.911314
fdafb2c4-f226-40b3-895b-1f651abc35c6	4	1	186	1	70	40	154	1	2	1	1	1	2	16.8663	2	4	4	20	3	14	3	3	3	2	2	2	2	2	6	5	5	5	2	1	3	3	2	2	5	2	3	3	1	2	1	2	2	1	-0.911314
ff5a36a2-b9a3-4ce8-b377-8c11c19e0b33	4	19	54	1	72	52	150	1	2	3	2	2	2	23.1111	4	3	4	20	3	12	2	2	3	3	2	2	2	2	4	3	5	5	2	1	3	2	2	2	3	2	3	3	3	3	5	2	2	1	1.45422
04cbe3af-7ed3-4501-89c4-6af72f1dedcc	2	7	154	1	78	84	165	1	2	5	3	3	2	30.854	3	3	4	19	3	15	3	1	3	3	3	3	1	3	2	4	5	5	2	1	3	3	1	2	4	1	1	3	5	4	2	3	1	2	0.271455
0a0c2393-e421-4046-a93f-a40ec61a00a6	5	3	58	1	70	66	170	1	2	3	3	3	2	22.8374	3	4	4	18	3	15	3	2	3	3	2	3	1	3	4	5	5	5	2	1	3	3	2	3	4	2	3	3	3	2	3	1	1	2	0.271455
27978fcc-70e1-4acc-8d10-50c63b3480cd	3	4	94	1	75	65	167	1	2	2	2	2	2	23.3067	3	3	4	20	3	15	3	3	2	2	2	2	1	3	4	3	5	5	1	2	3	2	1	1	4	2	3	3	2	2	3	2	1	2	0.271455
27effed8-56a8-46d2-b9e7-896240132e34	3	2	11	1	76	45	150	1	2	3	3	3	2	20	3	2	2	20	3	15	3	3	3	3	3	3	1	3	4	4	5	5	2	2	3	1	1	1	2	2	3	3	3	2	3	1	1	2	0.271455
2d4b47c1-a50a-4b6e-a47f-8665de4fef76	1	1	50	1	75	65	150	1	5	2	3	3	2	28.8889	3	3	3	20	3	13	3	2	2	2	2	2	1	3	3	3	5	5	2	1	2	2	2	2	2	2	2	3	2	2	4	2	1	1	0.271455
2fa69381-82de-4480-b177-67955148053e	2	7	229	1	71	64	161	1	3	3	3	3	2	24.6904	2	4	4	20	3	15	3	2	2	2	3	2	1	3	4	5	1	1	1	1	2	1	1	2	3	2	2	3	3	2	3	2	1	2	-0.911314
384580e9-e4d7-480e-b4c7-b67fd21e3f4d	2	3	139	1	76	56	158	1	3	3	2	2	2	22.4323	2	2	2	12	3	7	1	1	3	3	2	2	1	3	4	1	5	5	2	2	2	1	1	2	3	2	2	3	3	2	3	1	1	2	-0.911314
40375520-b1fa-47fa-a613-cfbdfefd9dc8	5	7	147	1	74	54	163	1	2	3	2	2	2	20.3244	2	4	4	20	3	11	2	2	3	2	2	2	1	3	4	5	1	5	2	2	3	3	2	3	4	2	3	3	3	1	3	1	1	2	-0.911314
42b5c8f1-1daf-4947-9ebe-aa0c4443b507	1	9	132	1	75	54	155	1	2	3	3	3	2	22.4766	2	4	4	12	3	7	1	2	2	2	2	3	1	3	4	1	5	5	1	2	3	2	1	1	1	2	3	3	3	2	3	1	1	2	-0.911314
45464e91-1a80-4c94-ac1e-14ce70f5ecbe	5	3	37	1	79	40	153	1	2	1	1	1	2	17.0874	3	3	4	20	3	10	2	1	3	3	2	2	1	3	5	4	1	4	2	2	3	2	2	3	4	2	3	3	1	2	3	2	1	2	0.271455
50bb073c-201c-46c1-a6d6-a5cbf8b5563c	2	3	135	1	79	68	150	1	2	3	3	3	2	30.2222	1	4	2	20	3	10	2	2	3	2	3	1	1	3	2	4	5	5	2	2	3	1	2	2	4	2	3	3	3	1	4	2	2	2	-2.09408
561db7a1-1c88-4ae6-8b37-c4ef53cb14f6	3	2	4	1	75	49	155	1	2	3	3	3	2	20.3954	2	2	2	20	3	15	3	2	3	3	3	2	1	3	4	5	5	5	2	2	3	1	1	1	5	1	1	3	3	2	3	1	1	2	-0.911314
5b032ab1-987b-4890-8330-a5776d5df511	2	7	158	1	78	58	159	1	3	3	3	3	2	22.9421	3	4	2	20	3	15	3	3	3	3	3	3	1	3	4	5	5	5	1	2	2	3	1	2	4	2	3	3	3	1	3	2	1	2	0.271455
5eaaad65-f1aa-4964-beae-d31f0ba331db	5	7	151	1	78	55	170	1	2	3	3	3	2	19.0311	3	4	4	20	3	15	3	2	3	3	2	3	1	3	4	4	5	4	2	1	3	3	2	2	1	2	3	3	3	2	3	1	1	1	0.271455
774a1aae-22e8-4154-b436-5ce2882f2b9a	4	15	10	1	77	60	160	1	2	1	2	2	2	23.4375	3	4	4	20	3	15	3	3	3	3	3	3	1	3	4	2	5	5	2	2	3	3	1	1	1	2	3	3	1	2	3	3	1	1	0.271455
7ad78162-1c4a-4a58-b95b-0c16a4db77f3	2	7	153	1	72	63	160	1	2	4	3	3	2	24.6094	2	4	4	20	3	15	3	2	3	3	3	3	1	3	4	3	5	5	2	2	3	3	2	3	4	2	3	3	4	1	3	2	2	2	-0.911314
9489cf00-98b1-4ff7-be6d-da9df806feaa	2	10	30	1	70	60	170	1	3	3	3	3	2	20.7612	2	4	4	20	3	15	3	1	2	2	2	2	1	3	4	5	5	5	2	1	2	2	2	2	4	2	3	3	3	2	3	1	1	1	-0.911314
94cce7b9-3b96-4bad-bd4c-6e05c1648658	5	7	96	1	75	55	160	1	2	3	2	2	2	21.4844	3	4	2	20	3	13	3	2	3	3	2	2	1	3	4	2	5	5	2	2	3	2	2	2	2	2	3	3	3	2	3	1	1	2	0.271455
d1df329e-96bc-44d7-b8f9-9bec995ce38d	4	20	157	1	73	48	150	1	2	1	2	2	2	21.3333	3	4	4	20	3	15	3	3	3	3	3	3	1	3	4	3	5	2	2	1	3	2	2	2	4	2	3	3	1	2	3	3	2	2	0.271455
deed5c8f-a44b-4ddf-b90d-4e5bd474638b	1	14	23	1	78	46	161	1	2	3	2	2	2	17.7462	3	2	3	20	3	10	2	2	3	3	3	3	1	3	5	1	5	5	2	1	3	2	2	1	1	2	3	3	3	2	3	2	1	2	0.271455
e69f9e54-8884-48f2-a28c-9b829f7d2ac0	1	13	177	1	74	45	150	1	2	3	3	3	2	20	2	4	4	20	3	15	3	2	2	2	2	2	1	3	4	3	5	5	1	1	3	2	1	1	4	2	3	2	3	2	1	2	2	1	-0.911314
eeb85850-0d36-4926-85c1-f98db1961300	5	7	117	1	77	42	160	1	2	3	3	2	2	16.4062	2	3	4	19	3	12	2	3	3	2	2	2	1	3	6	1	1	5	2	2	3	2	2	1	3	2	3	2	3	1	3	2	1	2	-0.911314
01811cff-7c2c-4c1f-9a8b-4f75f03bb87a	2	11	113	1	73	58	170	1	2	3	3	3	2	20.0692	2	4	4	20	3	15	3	2	3	3	2	2	2	3	4	4	5	5	2	2	3	2	1	3	2	2	3	3	3	1	3	3	2	2	-0.911314
0b2427f4-c901-4c9b-87c8-6658374b82ed	4	16	90	1	72	58	155	1	2	3	3	3	2	24.1415	3	4	2	20	3	15	3	2	3	3	2	2	2	3	4	3	5	5	2	2	3	3	2	3	5	2	3	3	3	2	4	3	1	2	0.271455
22dee083-fbe4-4efc-aff8-dea68d77e165	1	3	161	1	70	50	160	1	2	3	3	3	2	19.5312	5	3	4	20	3	15	3	3	3	3	3	2	2	3	4	5	5	5	1	1	3	3	1	1	5	2	3	3	3	2	1	3	2	1	2.63699
2c5b6233-df76-46be-83d6-9a4bd96e9522	4	16	85	1	73	55	170	1	2	3	3	3	2	19.0311	3	2	2	20	3	15	3	3	3	3	2	2	2	3	4	4	1	5	2	1	3	3	2	3	5	2	3	3	3	2	3	3	2	1	0.271455
2d19376c-4bec-43da-8e3b-a254ddd66efd	4	15	111	1	75	40	150	1	3	2	2	3	2	17.7778	3	3	3	20	3	15	3	3	2	3	3	3	2	3	5	4	1	3	2	2	2	2	2	3	5	2	3	3	2	2	3	1	1	2	0.271455
31451e3a-ae18-441e-83af-7835d495d0f7	5	7	138	1	72	45	165	1	2	3	2	2	2	16.5289	4	3	4	20	3	15	3	3	3	3	2	2	2	3	6	4	5	5	2	1	3	3	2	2	4	2	3	3	3	3	1	2	1	1	1.45422
4aa403d6-8486-44df-ab92-418f96da2f77	4	3	47	1	77	48	156	1	2	1	1	2	2	19.7239	4	4	4	20	3	15	3	3	3	3	3	3	2	3	4	4	1	3	2	2	3	3	2	2	5	2	3	3	1	2	3	1	1	2	1.45422
5497d55f-98b7-4e43-826a-79b84b6fb522	5	3	34	1	76	48	157	1	2	1	1	1	2	19.4734	3	4	4	18	3	15	3	3	3	3	1	2	2	3	4	3	1	5	2	2	3	1	2	3	4	2	3	2	1	2	3	1	1	2	0.271455
5a1b93e9-1a58-4ab6-aa50-a2d1f49ac62d	2	7	162	1	70	50	170	1	2	3	3	3	2	17.301	2	3	4	20	3	15	3	2	2	2	3	2	2	3	5	5	1	2	2	2	3	3	2	2	5	2	3	3	3	2	3	1	1	1	-0.911314
6b0d5bbd-8908-4463-ba02-e3f1783faae7	4	3	50	1	77	54	165	1	2	2	2	2	2	19.8347	4	4	4	20	3	15	3	3	3	3	3	3	2	3	4	4	5	2	2	2	3	3	2	2	5	2	3	3	2	2	3	1	1	2	1.45422
7aa6ecf4-dcc5-4e32-ac7c-09984db3ef56	4	1	129	1	75	60	150	1	2	2	3	3	2	26.6667	3	4	4	20	3	15	3	2	3	3	3	3	2	3	3	5	1	2	2	2	3	3	2	3	5	2	3	3	2	2	3	2	1	1	0.271455
823d4938-d18b-46e6-8c2d-eda38424b7f2	2	3	138	1	73	53	165	1	3	3	3	2	2	19.4674	2	2	2	20	3	13	3	2	2	2	2	2	2	3	4	5	5	5	2	2	2	1	1	2	5	1	2	3	3	2	3	1	1	2	-0.911314
a2008f57-627e-4a2a-a80d-dffba31f2283	4	20	170	1	73	42	160	1	3	3	3	3	2	16.4062	3	4	4	20	3	13	3	2	3	3	3	3	2	3	6	3	5	5	2	2	2	2	2	2	4	2	3	3	3	2	3	3	2	2	0.271455
af1f55d4-d010-406b-83c1-f83379f27169	4	1	130	1	70	68	160	1	3	2	3	3	2	26.5625	3	4	4	20	3	15	3	2	2	2	3	3	2	3	3	5	5	5	2	1	2	2	2	3	5	2	3	3	2	2	3	2	1	2	0.271455
b3d27c01-295a-4274-b6fe-c4feb44a183c	5	3	11	1	70	56	155	1	2	3	3	3	2	23.3091	4	4	4	20	3	15	3	3	3	3	3	3	2	3	4	5	5	5	2	1	3	3	2	2	5	2	3	3	3	2	1	2	2	2	1.45422
c1f5cab3-433b-4fb7-a716-ae50587cd004	1	6	96	1	72	52	166	1	2	3	3	3	2	18.8707	3	2	4	20	3	15	3	3	1	1	1	2	2	3	4	5	5	5	1	1	3	3	2	1	3	2	3	3	3	2	1	1	1	2	0.271455
d9a9f6ac-53d7-4a7c-b205-1a1411fd5cfb	2	10	24	1	74	58	167	1	2	7	3	3	2	20.7967	3	4	4	20	3	15	3	1	3	3	3	2	2	3	4	5	5	5	2	1	3	1	1	2	4	2	3	3	7	4	2	1	1	1	0.271455
e9e8e3a2-3bb0-49ca-b08e-32aace015248	4	20	161	1	71	67	170	1	2	3	3	2	2	23.1834	3	4	2	20	3	15	3	2	3	3	3	3	2	3	4	3	5	2	2	1	3	2	2	2	4	2	3	3	3	2	3	3	1	2	0.271455
e9fb05fb-e2a1-4722-856c-d8118769300a	4	15	115	1	79	55	160	1	3	2	2	2	2	21.4844	3	3	4	20	3	15	3	3	3	3	3	3	2	3	4	4	5	5	2	2	2	2	2	3	5	2	3	3	2	2	3	1	1	2	0.271455
ebf2ea4c-ca27-4d0c-ad47-e3b8bfbefda1	2	11	203	1	72	55	165	1	2	3	3	3	2	20.202	2	3	3	20	3	15	3	1	3	3	2	2	2	3	4	4	5	5	2	1	3	3	2	2	2	2	3	3	3	2	1	2	2	2	-0.911314
f6842c9d-56e8-46b3-a03a-0267a4472238	4	15	103	1	71	60	160	1	2	1	2	2	2	23.4375	2	3	3	20	3	15	3	2	2	2	2	3	2	3	4	4	1	5	2	2	3	2	2	2	4	2	3	3	1	2	3	2	1	2	-0.911314
fe5e215d-8b22-4fc3-8d50-48ac6daed563	5	3	43	1	75	80	170	1	2	3	2	2	2	27.6817	4	4	4	18	3	8	1	1	3	3	3	2	2	3	3	4	1	5	2	1	3	3	2	2	5	2	3	3	3	2	3	2	1	2	1.45422
1e47d0e2-b6b2-4f80-b182-b02022528611	2	7	13	1	86	56	160	1	3	3	3	3	3	21.875	2	3	4	20	3	11	2	2	2	2	3	3	1	1	4	2	5	5	2	1	2	3	1	1	3	2	3	3	3	2	3	2	1	2	-0.911314
26e14afc-82d0-4d90-8b20-ed300e11e075	3	2	6	1	83	74	165	1	3	3	3	2	3	27.1809	2	2	4	18	3	7	1	1	3	3	2	2	1	1	3	1	5	5	2	2	2	1	1	2	3	2	3	2	3	2	4	1	1	2	-0.911314
4064dbb9-b660-4d4b-9278-ab84d13ddb1f	1	12	76	1	86	56	165	1	2	3	2	1	3	20.5693	2	2	2	8	2	5	1	3	1	1	2	1	1	1	4	1	5	5	2	2	3	3	1	1	1	2	3	2	3	2	3	1	1	2	-0.911314
52e4e32e-b729-47d7-8af9-6a97377dc43f	2	1	68	1	89	53	155	1	2	3	2	2	3	22.0604	2	4	4	20	3	9	2	2	3	3	2	2	1	1	4	4	5	5	2	2	3	2	1	1	1	2	3	3	3	2	3	2	1	2	-0.911314
55265edd-d357-4f9e-94e8-dbb284e366de	5	3	8	1	82	63	165	1	5	1	2	2	3	23.1405	3	4	4	20	3	15	3	1	3	2	2	2	1	1	4	2	5	5	2	2	2	3	2	3	5	2	3	3	1	2	3	1	1	2	0.271455
559a7e4c-1103-423b-817a-8d5be6635499	2	6	79	1	90	45	156	1	3	2	2	2	3	18.4911	2	4	4	19	3	10	2	3	3	1	3	3	1	1	5	3	5	5	1	2	2	2	2	1	1	2	3	3	2	1	1	2	2	2	-0.911314
8e93e1a6-8fa8-450f-b930-c584b73f139b	2	6	86	1	83	53	161	1	2	3	2	2	3	20.4467	5	4	4	20	3	13	3	2	3	1	1	2	1	1	4	5	5	3	1	2	3	3	2	3	4	2	3	3	3	1	4	3	2	2	2.63699
dcdd251d-e225-4739-a217-461ddab0f8d1	2	7	212	1	86	61	160	1	2	3	3	3	3	23.8281	3	4	4	19	3	5	1	2	3	1	2	1	1	1	4	2	5	5	2	2	3	2	2	2	1	1	2	3	3	2	3	2	1	2	0.271455
fb722dab-31e7-4d9a-b459-378832edf567	3	6	132	1	85	55	160	1	3	3	1	1	3	21.4844	2	3	4	9	2	6	1	2	2	2	2	1	1	1	4	1	5	5	2	2	2	2	1	2	5	2	3	1	3	2	3	2	1	2	-0.911314
0317a0e0-c447-4c43-afcb-da55cda83f04	1	9	140	1	87	86	153	1	2	3	2	2	3	36.738	3	4	2	10	2	5	1	1	3	3	2	2	1	2	2	1	5	5	2	2	3	2	1	1	1	2	3	3	3	2	3	1	1	2	0.271455
0b1beb80-55ba-4bbb-bbbb-a9874c281ab0	2	6	100	1	81	50	150	1	3	3	2	2	3	22.2222	2	4	2	20	3	15	3	1	2	2	2	2	1	2	4	1	5	5	2	2	2	2	1	2	4	2	3	3	3	1	3	1	1	2	-0.911314
0bbc4f9f-beb9-43c2-ad06-2eb924865f8e	4	3	48	1	80	72	160	1	2	1	1	2	3	28.125	2	4	4	20	3	13	3	1	3	3	3	3	1	2	3	3	1	2	2	2	3	3	2	2	5	2	3	3	1	2	3	1	2	2	-0.911314
0c5e6125-0879-4416-9661-63929ba67b78	3	6	22	1	87	71	170	1	3	3	3	3	3	24.5675	3	4	4	18	3	10	2	1	2	2	2	2	1	2	4	4	5	5	2	1	2	2	1	2	3	2	3	3	3	2	3	2	1	2	0.271455
0e696880-cdd0-435f-869f-07ea5ec92eff	4	3	27	1	92	67	162	1	2	1	1	1	3	25.5296	5	4	4	20	3	11	2	3	3	3	3	3	1	2	3	4	5	5	2	2	3	3	2	1	4	2	3	1	1	2	3	1	1	2	2.63699
13ae59a4-fa0c-4c5c-b324-08a281e442f8	1	9	149	1	80	45	150	1	3	3	2	2	3	20	2	3	4	14	3	5	1	3	3	3	2	2	1	2	4	1	5	5	2	2	2	3	1	1	4	2	2	3	3	2	3	1	2	1	-0.911314
1482196b-cf88-4ed6-a8ae-157e503b9f6e	1	2	209	1	86	45	160	1	3	3	1	1	3	17.5781	2	3	4	10	2	5	1	1	3	3	2	2	1	2	5	1	5	5	2	2	2	3	1	1	1	2	3	3	3	1	3	2	1	2	-0.911314
1b82b693-5744-4733-9001-0851b8b7ff29	5	10	192	1	84	58	158	1	2	3	3	2	3	23.2335	2	4	4	20	3	10	2	2	3	2	2	2	1	2	4	1	5	5	2	2	3	3	2	2	2	1	1	3	3	2	3	2	1	2	-0.911314
27d7339b-5b67-41e6-9e6f-7f4d40def6d1	1	7	175	1	83	62	170	1	2	3	2	2	3	21.4533	2	4	4	20	3	13	3	3	2	2	2	2	1	2	4	5	1	1	1	1	3	2	1	1	3	2	3	3	3	2	3	3	2	2	-0.911314
2912d9d9-c259-4a32-81f1-8bbec6c01ac2	1	1	56	1	84	49	165	1	2	3	3	3	3	17.9982	3	3	4	20	3	13	3	1	2	2	2	2	1	2	5	2	5	5	2	2	3	2	1	2	3	2	3	3	3	2	4	2	1	2	0.271455
2df632a2-be64-4663-9872-c95e3049b74f	1	9	139	1	81	60	160	1	2	3	2	2	3	23.4375	2	3	2	20	3	14	3	2	3	3	2	2	1	2	4	4	5	5	2	2	3	2	1	2	2	2	3	3	3	2	3	2	1	2	-0.911314
3a3d1e43-52d3-464c-85f6-2937cd40d355	3	8	222	1	81	67	165	1	2	3	3	3	3	24.6097	2	2	2	18	3	13	3	3	3	3	2	2	1	2	4	3	1	3	2	1	3	2	2	2	3	2	3	3	3	3	5	2	2	1	-0.911314
3a97393b-d330-4c37-b052-0b776583391b	4	19	65	1	82	47	165	1	3	3	2	2	3	17.2635	5	4	4	20	3	8	1	3	3	3	2	2	1	2	5	3	5	1	2	2	2	3	1	2	4	2	3	3	3	2	3	2	1	2	2.63699
3d0968f0-8881-492c-b098-40b02ea79abd	5	10	175	1	80	45	150	1	2	3	1	1	3	20	3	2	4	20	3	15	3	3	3	3	3	3	1	2	4	2	1	5	2	2	3	2	2	2	3	2	3	3	3	1	3	2	1	2	0.271455
5d10175a-8f1a-49ba-9104-048dad1f1d59	2	3	147	1	81	57	162	1	3	3	2	2	3	21.7193	2	4	4	19	3	8	1	3	2	2	2	2	1	2	4	5	1	5	2	2	2	3	1	1	3	2	2	3	3	2	3	2	1	2	-0.911314
6d68b234-36ef-4a20-a0f4-70cffdaed5f1	1	5	223	1	81	50	150	1	2	2	3	3	3	22.2222	2	4	4	20	3	15	3	2	2	2	2	3	1	2	4	5	5	5	2	2	3	3	2	2	3	2	3	3	2	2	3	1	1	1	-0.911314
72dc85c8-876f-42cc-a516-21db6896c029	5	7	154	1	81	36	155	1	2	3	3	3	3	14.9844	2	2	2	20	3	14	3	3	2	2	2	2	1	2	7	5	1	5	2	2	3	3	2	1	4	2	3	3	3	1	3	1	1	1	-0.911314
888e3fdf-6e27-4d49-b238-058569009c58	3	8	192	1	86	60	165	1	3	3	2	2	3	22.0386	2	2	4	17	3	10	2	1	3	3	2	2	1	2	4	5	5	5	2	2	2	3	2	2	3	2	3	2	3	2	3	1	1	2	-0.911314
89341ed4-ed98-4a89-8890-53cf5e9b6117	3	8	191	1	82	48	150	1	2	3	2	2	3	21.3333	2	2	3	20	3	14	3	1	3	2	1	1	1	2	4	5	5	5	2	1	3	2	2	2	3	2	3	2	3	2	3	2	2	2	-0.911314
93f79a1d-fd58-4baf-833d-0ddf6e9b3c2f	4	3	34	1	80	60	170	1	2	3	3	3	3	20.7612	4	4	4	20	3	15	3	2	3	3	2	3	1	2	4	4	1	3	2	2	3	3	2	3	5	2	3	3	3	2	3	1	2	2	1.45422
944f71c8-9c5a-44ed-9c1d-9349c09a3cab	5	7	81	1	85	52	165	1	2	1	1	2	3	19.1001	2	3	4	16	3	8	1	1	2	2	3	2	1	2	4	4	5	5	2	2	3	2	2	2	2	2	3	2	1	2	3	1	1	2	-0.911314
99ee30a0-4e85-4744-bb8a-3d1838c28159	4	20	208	1	81	60	160	1	3	3	3	3	3	23.4375	4	2	4	20	3	15	3	3	2	2	2	2	1	2	4	3	5	5	2	2	2	2	2	3	4	2	3	3	3	2	3	3	2	2	1.45422
bd9a4ec6-e456-40b9-923b-5804ebc91007	4	15	8	1	86	40	158	1	3	1	2	2	3	16.0231	5	4	4	15	3	5	1	3	3	3	3	3	1	2	6	2	5	5	2	2	2	2	1	1	2	2	2	3	1	2	3	3	1	2	2.63699
c61d3c22-f0a1-4a1e-af15-0cd6808dffeb	3	6	19	1	80	65	170	1	2	3	3	3	3	22.4913	3	4	4	20	3	13	3	2	2	2	2	2	1	2	4	3	5	5	2	2	3	2	1	2	5	2	3	1	3	2	3	2	1	2	0.271455
c6eb0033-6881-4853-b6a2-cc8913cea01f	3	2	7	1	87	47	140	1	3	3	3	3	3	23.9796	3	2	2	20	3	13	3	1	2	2	2	1	1	2	4	4	5	5	2	2	2	2	1	1	3	2	2	3	3	2	3	2	2	2	0.271455
c9fd1026-d213-4adc-ae6c-632a636d5a51	3	8	184	1	85	78	170	1	2	2	1	2	3	26.9896	3	2	2	20	3	15	3	1	3	3	2	2	1	2	3	4	1	5	2	2	3	2	2	2	4	2	3	1	2	2	3	2	2	2	0.271455
cd960d2d-4749-4f29-a134-62c5cbe64f55	4	1	202	1	80	50	160	1	3	3	2	2	3	19.5312	2	3	2	20	3	12	2	3	2	2	2	2	1	2	4	4	1	5	1	2	2	1	2	2	5	2	3	3	3	1	4	1	1	2	-0.911314
d1e65549-38a2-483f-b096-3cba3bd86e39	1	15	12	1	88	63	160	1	2	3	3	3	3	24.6094	3	3	4	20	3	15	3	2	3	3	3	2	1	2	4	4	5	5	1	1	3	2	1	1	3	2	3	3	3	2	3	2	2	2	0.271455
d53b066c-bb22-4f27-9197-2b1b78a3ee3b	3	4	162	1	84	53	145	1	3	3	2	2	3	25.2081	2	4	4	20	3	13	3	2	3	2	2	1	1	2	3	4	5	3	2	2	2	3	2	2	3	2	3	3	3	2	3	2	1	2	-0.911314
d7206824-dbe5-4c89-98ae-73bd18e50726	5	10	166	1	81	50	160	1	5	3	3	3	3	19.5312	3	4	4	20	3	15	3	3	3	3	3	3	1	2	4	2	1	5	2	2	2	2	2	2	4	2	3	2	3	1	3	2	1	1	0.271455
db644dba-7e94-47b1-863b-6da7c797910e	1	1	53	1	82	50	160	1	3	2	3	2	3	19.5312	2	4	4	17	3	13	3	2	3	2	2	2	1	2	4	2	5	5	2	2	2	2	1	3	3	2	2	3	2	2	4	3	1	2	-0.911314
dfa7e26a-1e5b-4e7e-af35-056b4fd83f4b	2	15	91	1	85	50	150	1	3	5	3	3	3	22.2222	2	2	3	9	2	5	1	1	3	2	2	2	1	2	4	3	5	5	2	2	2	2	1	1	1	2	3	3	5	1	3	1	1	2	-0.911314
ea38c227-9f40-41f0-932c-0c9d851139de	4	16	81	1	85	45	145	1	2	3	3	3	3	21.4031	3	4	4	20	3	5	1	2	3	3	2	2	1	2	4	1	5	5	2	2	3	3	2	2	4	2	3	3	3	2	4	2	2	1	0.271455
058766c6-1652-45c8-a0e3-78a726e65706	1	1	49	1	86	74	160	1	2	3	3	3	3	28.9062	2	4	2	20	3	10	2	2	2	1	2	2	2	2	3	3	5	5	2	2	3	2	1	2	3	2	3	3	3	2	4	2	1	2	-0.911314
518d1c7f-cb22-4a22-86df-dc5f33022d1d	2	10	21	1	81	57	157	1	2	3	3	3	3	23.1247	3	4	4	19	3	15	3	1	2	2	3	3	2	2	4	5	1	5	2	2	3	3	1	2	2	2	3	3	3	2	3	1	1	2	0.271455
a34bdb2d-55fa-41ff-8977-ade9bc92ae11	4	15	17	1	80	40	158	1	2	3	3	3	3	16.0231	3	4	2	15	3	10	2	2	3	3	3	3	2	2	6	2	2	5	2	2	3	3	1	1	3	2	3	3	3	2	3	3	1	2	0.271455
a715f4a1-4d76-466d-ab62-cd8f6c2e017d	4	1	139	1	80	55	159	1	2	2	3	3	3	21.7555	3	4	4	20	3	15	3	1	3	3	3	3	2	2	4	5	5	5	2	2	3	2	2	3	5	2	3	3	2	2	3	2	1	2	0.271455
c826e506-c091-423e-a39c-4d5aeda6ca54	5	7	79	1	80	52	160	1	2	3	3	3	3	20.3125	3	3	2	20	3	15	3	3	2	2	2	2	2	2	4	2	5	5	2	1	3	2	2	2	2	2	3	3	3	2	3	2	1	2	0.271455
fdfbed9b-4de4-452f-bcf4-af89091bbe2f	5	10	5	1	86	40	158	1	3	1	1	1	3	16.0231	3	2	4	20	3	14	3	2	3	3	2	2	2	2	6	5	5	5	2	2	2	3	2	2	4	2	2	3	1	1	4	3	1	2	0.271455
0525e7c5-cc63-4b4e-b8ee-391014e5f330	1	7	173	1	80	51	165	1	3	2	2	2	3	18.7328	2	4	4	18	3	15	3	1	2	2	2	2	1	3	4	3	5	5	1	2	2	3	1	1	2	2	3	3	2	2	3	2	1	2	-0.911314
07a44d05-2a5b-45b6-b468-d85342028503	3	2	47	1	88	80	165	1	3	6	3	2	3	29.3848	3	3	4	14	3	5	1	1	3	3	2	3	1	3	3	4	5	5	2	1	2	3	1	1	2	2	3	3	6	4	2	3	1	2	0.271455
1eb33e5c-7d1b-41a4-8137-961f5e276114	4	20	160	1	85	45	150	1	3	3	3	2	3	20	3	4	4	20	3	12	2	3	3	3	3	3	1	3	4	3	5	2	2	2	2	2	2	2	4	2	3	3	3	2	3	3	1	2	0.271455
25ae0f3b-7f52-4a60-8114-fbd638f60e8c	5	10	210	1	84	64	167	1	3	1	1	1	3	22.9481	3	3	3	20	3	10	2	2	2	2	2	2	1	3	4	3	5	5	2	2	2	1	2	2	2	1	2	3	1	3	3	3	2	2	0.271455
2938b91a-1dad-4d73-a731-1aa629736c09	1	9	148	1	80	40	165	1	5	2	2	2	3	14.6924	2	2	4	20	3	7	1	1	3	3	2	3	1	3	7	2	5	5	2	2	2	2	1	2	1	1	2	3	2	1	1	1	1	2	-0.911314
40f59b2b-2afd-4558-a5d9-b33ceb21b63b	2	7	233	1	95	53	151	1	2	3	3	3	3	23.2446	2	3	4	20	3	9	2	2	2	2	2	1	1	3	4	5	5	5	2	2	3	3	1	1	2	2	2	3	3	2	3	2	1	2	-0.911314
7f341145-6c3e-4c9f-afdf-3352a3260b6b	3	10	31	1	83	62	167	1	2	7	3	3	3	22.231	5	3	4	20	3	15	3	1	3	3	3	3	1	3	4	5	5	5	2	1	3	3	2	3	5	1	3	3	7	4	2	3	1	2	2.63699
83d5428a-318f-4b08-a34c-40685524fce5	5	7	66	1	80	48	155	1	2	1	1	1	3	19.9792	4	4	4	20	3	15	3	3	3	3	2	2	1	3	4	4	5	5	2	1	3	2	2	2	2	2	3	3	1	2	1	2	1	1	1.45422
88d4106e-ad37-450f-a4d5-0d0702a744c9	1	2	207	1	82	80	170	1	2	3	3	3	3	27.6817	3	3	4	20	3	9	2	1	3	3	3	3	1	3	3	5	5	5	2	2	3	3	1	1	2	2	3	3	3	2	3	3	2	2	0.271455
8b40e922-9492-4d9a-a942-8f6b583d6b0b	3	2	14	1	85	75	170	1	2	3	3	3	3	25.9516	2	4	4	17	3	10	2	2	1	3	2	2	1	3	3	1	5	5	2	2	3	3	1	1	1	2	2	3	3	3	4	3	1	1	-0.911314
9f2accae-f399-4119-ad8e-4d398e34cd36	1	13	87	1	82	40	156	1	2	3	2	2	3	16.4366	3	4	4	20	3	15	3	2	3	3	2	2	1	3	6	4	5	5	2	2	3	2	1	1	3	2	3	3	3	2	3	3	1	2	0.271455
a4d3488e-7ecc-4b1f-bf47-891b4eac2ac5	4	15	110	1	83	40	160	1	3	2	2	2	3	15.625	2	3	3	20	3	15	3	1	3	3	3	3	1	3	7	3	5	5	2	2	2	2	2	3	5	2	3	3	2	2	3	1	1	2	-0.911314
b5b463f5-4dd9-442b-bf4d-38d6faefb4eb	5	10	178	1	80	53	160	1	2	1	1	1	3	20.7031	3	3	4	20	3	15	3	1	1	1	3	2	1	3	4	1	3	5	2	1	3	1	2	2	2	2	3	3	1	2	3	1	1	2	0.271455
bc11b722-1cb2-4358-9824-552a510c37e8	3	8	177	1	88	63	155	1	3	3	2	2	3	26.2227	2	4	4	20	3	11	2	3	3	3	3	3	1	3	3	1	2	5	1	2	2	3	1	1	2	2	3	3	3	2	3	2	1	2	-0.911314
d260b3e9-00ba-4daf-96f6-e2864c01c12b	5	10	170	1	80	35	155	1	1	3	3	3	3	14.5682	3	2	4	20	3	15	3	3	3	3	3	3	1	3	7	5	5	5	2	2	1	2	2	2	3	2	3	3	3	1	1	2	1	2	0.271455
da42ccd1-1063-4440-afba-135340fd6878	3	6	198	1	83	55	160	1	3	3	3	3	3	21.4844	2	2	2	20	3	9	2	1	3	2	2	2	1	3	4	2	5	5	2	2	2	1	1	2	2	2	3	3	3	2	3	1	2	2	-0.911314
ebd18f70-6307-4476-a694-31529d0a248a	5	3	36	1	80	56	162	1	3	1	1	2	3	21.3382	4	4	4	20	3	12	2	3	3	3	3	2	1	3	4	2	1	5	2	2	2	1	2	2	3	2	3	3	1	2	3	2	1	2	1.45422
0e819bd5-fc3b-4148-b4f4-22ed9d2ee684	2	11	196	1	84	78	170	1	3	3	3	3	3	26.9896	3	4	3	20	3	15	3	1	3	3	3	2	2	3	3	5	5	5	2	2	2	2	2	2	2	2	3	3	3	2	4	3	2	2	0.271455
a82fec7a-ac6d-43d9-b493-7f8d8b2df8aa	4	1	142	1	87	56	163	1	2	2	3	2	3	21.0772	3	4	4	20	3	15	3	2	3	3	3	3	2	3	4	5	5	5	2	2	3	2	2	3	5	2	3	3	2	2	3	2	1	2	0.271455
b4526978-452b-43e7-9b31-b37c49d6dba7	5	10	216	1	82	65	175	1	2	3	3	3	3	21.2245	2	3	4	20	3	15	3	1	3	3	3	1	2	3	4	3	5	5	2	2	3	2	2	2	3	2	3	3	3	3	3	3	1	2	-0.911314
f3031291-97a5-4e50-a49c-00429972f1bf	5	10	223	1	82	60	155	1	2	1	1	1	3	24.974	2	3	4	17	3	10	2	3	3	3	3	1	2	3	4	4	5	5	2	2	3	2	2	2	5	2	3	3	1	1	3	1	1	1	-0.911314
f5677e76-e658-4900-9a73-e8e6a549a267	4	3	40	1	80	62	160	1	2	3	1	1	3	24.2187	1	4	4	1	1	5	1	1	2	2	2	3	2	3	4	1	5	5	2	2	3	3	2	1	1	2	3	3	3	2	3	1	1	2	-2.09408
183d6164-e50d-4cde-bae6-87a5d29db6e3	1	5	231	2	67	60	165	1	5	3	3	3	1	22.0386	2	4	4	18	3	9	2	2	2	2	2	2	1	1	4	4	5	5	2	2	2	3	1	2	3	2	3	3	3	2	3	1	1	2	-0.911314
2e23143a-b903-466d-8cb4-324588da8091	2	15	177	2	63	48	150	1	3	3	3	3	1	21.3333	2	2	4	19	3	15	3	1	1	2	2	2	1	1	4	3	5	5	2	2	2	2	2	3	3	2	3	3	3	2	3	2	2	2	-0.911314
633ab40d-89e0-4762-b19c-7acfb468053b	3	2	50	2	62	50	165	1	2	7	3	3	1	18.3655	2	4	4	20	3	15	3	2	3	2	3	2	1	1	5	3	5	5	2	2	3	3	1	1	5	2	1	2	7	3	2	3	1	1	-0.911314
7df88218-4a67-432d-89e9-a357835b2e18	2	7	175	2	61	67	156	1	2	3	3	3	1	27.5312	4	4	1	20	3	15	3	3	3	3	3	3	1	1	3	5	5	5	2	1	3	3	1	1	4	2	1	3	3	2	3	1	1	1	1.45422
7fee8892-6832-41d5-a95c-8db83974a593	5	11	184	2	66	65	155	1	3	3	2	2	1	27.0552	3	3	4	19	3	15	3	2	3	3	2	2	1	1	3	4	5	5	2	1	2	3	2	2	4	2	3	3	3	2	3	2	2	2	0.271455
86463173-ced5-4f22-8ec7-d310303f1b82	2	6	88	2	66	45	146	1	5	3	2	3	1	21.1109	2	3	3	20	3	13	3	1	3	3	3	2	1	1	4	5	5	5	1	2	2	2	2	3	4	2	3	3	3	1	3	1	2	1	-0.911314
953e56b4-6dbd-4b60-9d3d-57b2fd5eb148	1	12	70	2	66	45	170	1	4	1	1	1	1	15.5709	4	2	2	20	3	15	3	3	2	2	2	2	1	1	7	4	5	5	2	1	2	3	1	1	4	2	3	2	1	2	3	2	2	2	1.45422
b0408b61-c91c-446a-9664-9a91d11ccc75	1	5	229	2	67	40	140	1	3	2	1	2	1	20.4082	2	3	4	20	3	12	2	1	3	3	2	2	1	1	4	2	5	5	2	2	2	2	1	1	2	2	3	2	2	3	3	2	2	2	-0.911314
d8b7fc47-3de8-42a9-8b48-2173a4a1e90c	1	12	81	2	69	46	145	1	3	1	3	2	1	21.8787	2	2	2	20	3	15	3	3	2	2	2	2	1	1	4	2	1	1	2	2	2	3	1	1	5	2	3	2	1	2	3	2	2	1	-0.911314
e696d6d4-9934-4528-9083-d561104d7697	3	6	131	2	66	72	162	1	2	3	3	3	1	27.4348	2	3	4	20	3	12	2	2	2	2	2	2	1	1	3	4	5	5	2	1	3	2	1	2	5	2	3	1	3	2	3	2	2	1	-0.911314
ea660181-246f-4498-b309-544a4d54d5f3	5	7	142	2	67	45	140	1	3	1	1	1	1	22.9592	2	2	4	1	1	5	1	2	3	3	2	1	1	1	4	1	5	5	1	2	2	1	2	2	1	1	2	2	1	1	3	1	1	2	-0.911314
eb74e65f-60dd-492b-9140-d1fea3cb3516	3	8	223	2	69	73	162	1	3	3	2	3	1	27.8159	2	3	2	18	3	7	1	1	2	2	1	2	1	1	3	4	5	5	2	2	2	3	2	2	2	2	3	3	3	3	3	2	2	1	-0.911314
f239a2f1-6b07-4099-a955-d4ab0c46c195	2	7	208	2	69	62	153	1	3	3	3	3	1	26.4855	3	4	4	20	3	5	1	2	2	2	2	2	1	1	3	3	5	5	1	2	2	1	2	3	2	2	3	3	3	2	3	1	1	1	0.271455
fc150606-dbec-4699-a67c-97ae408cbb30	1	9	147	2	68	80	160	1	5	3	2	2	1	31.25	1	4	4	19	3	7	1	1	3	2	1	2	1	1	2	1	5	5	1	2	2	1	1	1	4	2	3	3	3	2	4	3	2	2	-2.09408
ff24d4fa-ef2d-4cd1-96c2-38474d7eed32	2	15	104	2	68	55	155	1	2	3	2	2	1	22.8928	2	3	1	20	3	15	3	2	2	2	2	2	1	1	4	4	5	5	2	1	3	2	2	2	3	2	3	3	3	2	1	1	1	1	-0.911314
27d9579e-0d4f-471b-817b-81c0fd7f45c7	3	4	79	2	62	70	150	1	3	3	2	2	1	31.1111	1	3	4	17	3	9	2	1	3	3	2	1	2	1	2	3	5	5	2	2	2	3	2	2	3	2	2	3	3	2	3	1	1	2	-2.09408
37f4a712-ced4-459d-9397-617121fdf066	1	12	174	2	69	50	150	1	2	1	1	1	1	22.2222	3	2	2	20	3	15	3	2	2	1	2	2	2	1	4	3	5	5	2	1	3	3	1	1	5	2	3	2	1	2	1	2	2	2	0.271455
a986d8dc-fee7-4eb2-9727-36373f57d261	3	8	185	2	67	53	150	1	2	3	3	3	1	23.5556	2	4	2	20	3	15	3	2	3	3	3	2	2	1	4	4	5	5	2	1	3	3	2	3	4	2	2	3	3	2	1	2	2	2	-0.911314
b7805a8a-2c6a-42ed-aede-eec8e3b42e68	3	8	179	2	62	40	150	1	1	5	3	2	1	17.7778	3	2	2	20	3	15	3	1	2	2	1	1	2	1	5	5	5	5	2	1	1	3	2	2	5	2	3	3	5	2	1	2	2	2	0.271455
cf75e8fa-17d4-4851-94a4-a4a920e6392b	2	6	90	2	65	70	156	1	5	3	2	2	1	28.764	3	2	3	20	3	9	2	1	3	2	2	1	2	1	3	5	5	5	1	1	2	2	2	1	4	2	3	3	3	2	1	1	2	1	0.271455
00b38261-8eee-4706-8923-5cf4c85bd294	1	5	215	2	68	75	150	1	3	3	3	3	1	33.3333	2	3	4	20	3	13	3	1	2	2	2	2	1	2	2	5	5	5	2	2	2	2	1	2	5	2	3	3	3	3	4	2	2	1	-0.911314
0291fa32-64ae-4ec5-8977-42cb8d2f07e9	1	8	39	2	65	96	160	1	2	3	3	3	1	37.5	2	4	4	20	3	12	2	2	2	2	1	2	1	2	2	1	5	5	2	1	3	2	1	1	4	2	3	3	3	2	3	1	1	1	-0.911314
0462a120-7d66-49c6-a02c-167d67186b90	2	2	35	2	62	60	165	1	2	3	2	2	1	22.0386	2	4	2	20	3	15	3	2	2	2	1	2	1	2	4	3	5	5	2	1	3	3	1	2	2	2	3	3	3	2	3	2	2	2	-0.911314
0714aa50-596a-44c2-b9a0-756538b48eb4	4	16	99	2	69	34	165	1	2	1	1	1	1	12.4885	3	2	4	20	3	15	3	3	3	3	2	2	1	2	7	4	2	5	2	1	3	3	2	2	3	2	3	3	1	2	3	2	2	1	0.271455
07d1b69c-c8ef-4e61-a71f-5069cd8b1cdc	1	2	201	2	67	45	150	1	2	3	3	2	1	20	2	3	4	4	1	5	1	1	3	2	2	2	1	2	4	1	1	5	2	2	3	3	1	1	1	2	3	3	3	2	3	2	2	2	-0.911314
08d0dccb-db9d-4942-baf9-ed95099bd9e4	3	4	150	2	68	60	156	1	3	3	3	3	1	24.6548	2	2	4	20	3	15	3	1	2	3	2	2	1	2	4	3	5	5	2	2	2	1	2	3	4	1	1	3	3	2	3	1	2	2	-0.911314
0e2f052c-ddac-42f4-88c1-53c667e0e1b9	3	8	181	2	67	48	155	1	2	3	2	2	1	19.9792	3	2	4	20	3	15	3	2	2	2	2	2	1	2	4	5	5	5	2	1	3	3	2	3	4	2	3	2	3	2	3	1	2	2	0.271455
241429f0-480f-4750-9002-efe233240fff	1	7	164	2	65	78	165	1	3	3	2	2	1	28.6501	2	4	4	20	3	11	2	1	2	2	2	2	1	2	3	3	5	5	2	1	2	2	2	2	3	2	3	3	3	3	4	3	2	1	-0.911314
2e63e64b-2438-442c-9fcf-eb820e7c2fd8	1	13	189	2	61	69	160	1	1	3	3	3	1	26.9531	2	4	4	20	3	14	3	3	2	2	2	2	1	2	3	3	5	5	2	1	1	3	2	2	5	2	3	3	3	2	1	2	2	1	-0.911314
3bcbf865-b43c-4ce5-b80d-bf88797b74e3	1	10	129	2	65	57	156	1	2	3	3	3	1	23.4221	3	4	4	20	3	15	3	2	3	3	3	3	1	2	4	4	5	5	2	1	3	3	2	2	5	2	3	3	3	2	3	3	1	1	0.271455
3c84f1c6-f080-4444-b8be-096410b026fa	3	4	77	2	62	82	160	1	2	3	3	3	1	32.0312	2	4	4	18	3	6	1	2	3	2	3	2	1	2	2	4	5	5	2	2	3	3	1	2	5	2	3	3	3	2	3	1	1	2	-0.911314
4150bb95-8de1-4f3f-9706-6539edaedd7f	3	6	27	2	62	65	160	1	2	3	3	3	1	25.3906	3	4	4	18	3	15	3	3	2	2	2	2	1	2	3	5	5	5	2	1	3	2	1	2	5	2	3	1	3	2	3	2	1	1	0.271455
4438b394-f41f-4785-b306-796b23f9eadd	4	15	15	2	65	47	160	1	2	1	1	1	1	18.3594	3	2	4	13	3	5	1	2	3	3	3	3	1	2	5	1	1	5	2	2	3	2	1	1	3	2	3	3	1	2	3	3	1	1	0.271455
45b7e6cc-e5a6-4bc7-b895-c14dabceaa34	1	5	221	2	66	68	168	1	3	3	3	2	1	24.093	2	4	4	20	3	14	3	1	2	2	2	2	1	2	4	2	5	5	2	2	2	3	1	2	5	2	3	3	3	3	4	2	1	1	-0.911314
45ed7e29-5039-4735-b297-3aace3273462	5	3	44	2	63	50	152	1	2	2	1	2	1	21.6413	3	3	4	20	3	15	3	2	3	3	3	2	1	2	4	4	4	5	2	1	3	2	2	2	4	2	3	3	2	2	3	2	2	1	0.271455
47b44344-c903-4c83-a703-dedfe60ee173	3	8	234	2	69	52	155	1	2	3	2	2	1	21.6441	3	3	4	20	3	15	3	3	2	2	2	2	1	2	4	4	5	5	2	1	3	3	2	2	4	2	3	3	3	3	1	2	2	1	0.271455
47ef9a48-d76f-4844-814a-38c7424b9d4f	4	15	24	2	65	68	150	1	3	1	1	1	1	30.2222	5	4	4	20	3	15	3	1	3	3	3	3	1	2	2	3	5	5	2	2	2	3	1	2	3	2	3	3	1	2	3	2	1	2	2.63699
4adf5fab-4166-42d1-93ea-77777aa7f896	1	1	65	2	69	45	150	1	2	1	2	2	1	20	2	3	4	20	3	11	2	2	2	1	2	2	1	2	4	3	5	5	2	2	3	2	1	2	3	2	3	3	1	2	4	2	1	2	-0.911314
54e5ee16-fa84-45a5-bf4e-9b13d5b6156f	1	9	198	2	69	54	155	1	2	2	2	2	1	22.4766	4	2	2	20	3	15	3	1	3	3	2	2	1	2	4	3	5	5	2	1	3	3	2	2	3	2	3	3	2	2	1	2	1	1	1.45422
57ffadd0-0fc1-40ba-8628-f3c2876c94e4	4	15	22	2	61	63	156	1	2	3	1	1	1	25.8876	2	4	4	20	3	10	2	2	3	3	3	3	1	2	3	1	5	5	2	2	3	3	1	1	1	2	3	3	3	2	3	3	1	2	-0.911314
60b84449-6774-45a8-b1b9-2022997fff4f	1	10	122	2	66	55	159	1	3	3	3	3	1	21.7555	3	3	4	20	3	15	3	3	3	2	3	3	1	2	4	5	5	5	1	1	2	3	1	3	4	2	3	3	3	3	1	3	1	1	0.271455
610599cb-467c-4b70-a6f1-f330aa01eb5e	5	10	194	2	67	80	170	2	2	1	1	1	1	27.6817	3	4	4	20	3	15	3	3	3	3	3	3	1	2	3	3	5	5	2	1	3	3	2	2	3	2	3	3	1	2	3	2	1	1	0.271455
612e33ca-a3aa-4dd3-aa9a-2ce07c7f11da	1	9	196	2	69	44	155	1	2	3	2	2	1	18.3143	2	4	4	20	3	13	3	2	1	3	2	2	1	2	5	1	5	5	2	1	3	3	2	3	4	2	3	3	3	2	3	2	1	1	-0.911314
63503592-794e-432a-89c5-815ebc17df9c	2	15	180	2	64	47	150	1	3	3	3	3	1	20.8889	3	3	3	20	3	15	3	3	2	2	2	2	1	2	4	2	5	5	2	1	2	2	2	2	4	2	3	2	3	2	1	2	2	2	0.271455
640921b8-a2a8-4cbd-84da-2eed9bcba4ed	3	8	213	2	66	59	140	1	2	3	3	3	1	30.102	2	2	2	18	3	15	3	2	2	2	1	2	1	2	2	3	5	5	2	2	3	2	2	3	3	2	3	3	3	2	3	1	2	1	-0.911314
6941e47f-dccc-4269-a3ef-b7ea26978e21	3	8	227	2	68	50	144	1	2	3	2	2	1	24.1127	2	2	2	20	3	14	3	3	3	2	2	2	1	2	4	4	5	5	2	2	3	3	2	2	2	2	3	3	3	2	4	2	2	2	-0.911314
6a39bff5-d0b2-48a2-a9dc-5906856d0efb	5	3	54	2	62	36	145	1	3	1	1	1	1	17.1225	2	3	4	16	3	15	3	3	3	3	2	2	1	2	5	3	5	5	2	1	2	3	2	2	2	2	3	3	1	2	3	1	1	2	-0.911314
6a50a325-a821-43fc-801a-12354ab897ec	5	3	59	2	68	57	155	1	2	3	3	3	1	23.7253	3	4	4	20	3	8	1	2	3	3	2	2	1	2	4	4	5	5	2	1	3	3	2	2	4	2	3	3	3	2	3	2	2	1	0.271455
6c0b3571-6944-4d7e-88ba-7b6ed941d2d9	3	4	91	2	63	56	153	1	2	4	3	3	1	23.9224	3	3	4	19	3	15	3	2	2	2	3	2	1	2	4	3	5	5	2	2	3	1	2	2	2	2	3	3	4	2	3	2	2	1	0.271455
6dbe5f9e-08d9-4d3b-bb5f-a9190d2c5f13	1	13	180	2	66	46	150	1	3	3	3	3	1	20.4444	2	3	4	20	3	15	3	1	2	2	2	2	1	2	4	3	5	5	1	1	2	3	2	2	4	2	3	2	3	1	3	2	2	2	-0.911314
6dccfe6d-9cc2-4f10-85a3-bd0888708d0a	3	2	72	2	69	68	161	1	3	5	3	3	1	26.2336	3	3	4	20	3	8	1	1	3	3	3	2	1	2	3	4	5	5	2	2	2	1	2	2	4	2	3	3	5	2	3	1	1	1	0.271455
6fc0d56e-be52-46ed-a6eb-42cd980d55c7	1	1	52	2	65	72	155	1	2	2	3	3	1	29.9688	2	3	4	20	3	9	2	1	2	1	2	2	1	2	3	3	5	5	2	2	3	2	1	2	3	2	3	3	2	2	4	2	1	2	-0.911314
6fe8a539-dcd6-4310-a073-e5326ee020da	1	8	40	2	68	55	150	1	2	3	3	3	1	24.4444	5	4	4	20	3	15	3	3	3	3	2	2	1	2	4	4	5	5	2	1	3	2	1	2	5	2	3	3	3	2	1	2	2	1	2.63699
72bbf6ab-b4d4-4d89-bf3e-c9bb2f93e738	3	4	153	2	61	53	144	1	2	3	2	2	1	25.5594	1	3	4	12	3	6	1	1	2	1	2	2	1	2	3	1	5	5	2	2	3	2	1	1	2	2	3	3	3	2	3	1	1	2	-2.09408
7803c220-c376-42b9-98a9-d1a4b8bcfdd8	4	15	4	2	60	67	160	1	2	1	1	1	1	26.1719	5	4	4	10	2	5	1	1	3	3	3	3	1	2	3	2	5	5	2	2	3	2	1	1	1	2	3	3	1	2	3	2	1	2	2.63699
7ab8ac37-675d-4e97-b053-c56a907318f1	1	15	17	2	67	51	150	1	2	3	3	3	1	22.6667	4	3	4	20	3	15	3	2	3	3	3	2	1	2	4	2	1	5	1	1	3	3	1	2	2	2	3	3	3	2	2	2	1	1	1.45422
7b664b84-1ff7-4dc1-aeb8-ebe6abe77698	5	7	114	2	66	50	147	1	2	3	1	1	1	23.1385	3	4	4	20	3	14	3	1	2	3	3	2	1	2	4	5	5	5	2	1	3	1	2	2	4	2	3	3	3	2	1	3	1	1	0.271455
7d707a24-5e6d-46d6-a6d4-3afcbd4e021f	3	4	155	2	66	56	154	1	2	5	3	3	1	23.6128	3	3	4	20	3	15	3	2	3	3	2	2	1	2	4	4	5	5	2	1	3	1	2	3	5	2	3	3	5	2	3	2	2	2	0.271455
8b75b367-b4d1-4fc3-bfd3-def70664a66d	5	7	97	2	69	38	147	1	2	3	2	2	1	17.5853	4	4	2	20	3	12	2	3	3	3	3	2	1	2	5	3	5	5	2	1	3	2	2	2	5	2	3	3	3	2	3	1	1	2	1.45422
948572a2-0772-44e5-bf86-9ffa608369e6	3	6	133	2	67	50	150	1	2	3	3	3	1	22.2222	2	3	4	19	3	14	3	1	2	2	3	2	1	2	4	3	5	5	2	2	3	2	1	2	3	2	3	3	3	2	3	2	1	1	-0.911314
97b514db-ae22-42be-a215-88349c87abec	1	12	71	2	69	68	160	1	3	3	2	2	1	26.5625	3	2	2	20	3	14	3	3	2	2	2	3	1	2	3	4	1	5	2	2	2	2	2	1	5	2	3	2	3	2	3	1	1	1	0.271455
9cfc713d-4679-4c06-b047-ed2384046063	3	4	98	2	68	54	150	1	3	2	1	2	1	24	2	2	2	20	3	13	3	2	2	2	2	2	1	2	4	1	1	5	2	2	2	2	1	1	3	2	2	3	2	2	3	2	1	2	-0.911314
a5fecd64-a28a-450f-9e48-236098b32446	1	1	67	2	62	64	165	1	2	2	3	3	1	23.5078	3	3	4	20	3	15	3	2	2	2	2	2	1	2	4	3	5	5	2	1	3	2	1	2	2	2	2	3	2	2	3	2	1	2	0.271455
a8171b19-2cea-4e5b-9e71-9deeff28d1f5	1	9	144	2	61	57	165	1	2	3	3	2	1	20.9366	3	1	2	18	3	13	3	1	3	2	2	2	1	2	4	4	5	5	2	2	3	2	1	2	4	1	3	3	3	2	3	2	1	2	0.271455
a947107c-8230-4445-9940-32bfec553a1a	1	7	171	2	65	66	160	1	3	3	3	3	1	25.7812	2	3	4	20	3	15	3	2	3	2	2	2	1	2	3	5	5	2	1	2	2	3	2	3	4	1	1	3	3	2	3	1	2	2	-0.911314
a9fbd722-e65f-474b-aeff-0a75664a2db5	1	13	184	2	65	52	154	1	2	3	3	3	1	21.9261	2	2	2	20	3	15	3	3	2	2	2	2	1	2	4	3	5	1	1	1	3	3	2	2	4	2	3	1	3	3	2	2	2	2	-0.911314
b02dec06-6b49-4370-a078-56733a0fb8ca	3	8	212	2	63	59	150	1	2	3	3	3	1	26.2222	2	3	2	18	3	15	3	2	2	1	2	2	1	2	3	3	1	5	2	1	3	3	2	3	4	2	3	3	3	4	1	2	2	1	-0.911314
b57e1274-13b5-473c-b318-70fb98df8e1d	1	6	102	2	64	72	160	1	5	3	3	3	1	28.125	2	2	4	19	3	10	2	3	1	1	2	2	1	2	3	4	5	5	2	1	2	3	1	1	4	2	3	3	3	3	1	1	2	1	-0.911314
ba181937-52d0-4a5d-916d-07c1e45184c3	3	8	224	2	67	44	156	1	3	3	2	2	1	18.0802	2	3	4	20	3	12	2	1	2	2	2	2	1	2	5	5	5	5	2	1	2	3	2	2	4	2	3	3	3	2	3	2	2	1	-0.911314
bfbd0db0-ddf5-47a8-92b7-0319a9068ea7	5	3	49	2	65	45	150	1	2	2	1	1	1	20	3	2	2	19	3	15	3	3	3	3	2	2	1	2	4	5	5	4	2	1	3	2	2	2	5	2	3	3	2	2	3	2	2	1	0.271455
c5d73553-358c-4b70-825f-e86f6ad3af91	5	7	95	2	67	49	150	1	2	3	2	2	1	21.7778	4	3	2	20	3	5	1	3	3	3	2	2	1	2	4	4	5	5	2	1	3	3	2	2	5	2	3	3	3	4	3	2	1	1	1.45422
c6ca643f-e031-4a22-b110-4d58965ca580	1	1	66	2	64	58	165	1	2	2	3	3	1	21.3039	2	4	4	19	3	9	2	1	2	2	2	2	1	2	4	3	5	5	2	2	3	2	1	2	3	2	2	3	2	2	3	2	1	2	-0.911314
c85b09c3-960d-4d1f-910c-d1e042e4f4c3	4	20	212	2	67	67	160	1	2	1	1	2	1	26.1719	3	4	4	20	3	13	3	2	2	2	2	2	1	2	3	3	5	5	2	1	3	3	2	2	4	2	3	3	1	3	3	3	2	1	0.271455
c889df13-0004-414d-b82e-a5b0cf53ea85	3	6	135	2	69	35	150	1	1	3	3	3	1	15.5556	2	3	4	20	3	14	3	3	1	2	3	2	1	2	7	3	5	5	2	1	1	2	1	2	3	2	3	3	3	2	3	2	1	2	-0.911314
cb073616-c258-4676-99bb-4a63652aa976	1	1	93	2	67	37	150	1	3	4	3	3	1	16.4444	2	3	2	20	3	12	2	2	1	2	2	2	1	2	6	3	5	2	2	2	2	2	1	2	3	2	3	3	4	2	4	2	1	2	-0.911314
cf257822-1567-4bd4-9b6b-877c5146180d	5	10	188	2	66	44	152	1	2	7	3	3	1	19.0443	3	4	4	20	3	15	3	3	3	3	2	2	1	2	4	4	5	5	2	1	3	3	2	3	4	2	3	3	7	3	2	2	2	2	0.271455
d33e5531-7fff-4a0b-a9c1-5766f3856bd8	1	1	60	2	62	63	152	1	3	2	3	3	1	27.268	1	4	4	20	3	12	2	1	2	2	2	2	1	2	3	3	5	5	2	2	2	2	1	2	3	2	2	3	2	2	3	2	1	2	-2.09408
d4aa7ed5-55ad-445e-9ff0-78f118b047b6	3	4	160	2	64	61	153	1	2	3	3	3	1	26.0584	2	3	4	20	3	15	3	2	3	2	2	2	1	2	3	4	5	5	2	1	3	2	2	2	4	2	3	3	3	2	3	1	1	2	-0.911314
d8e645b9-b892-40fb-8ad2-6a644a66a213	1	15	18	2	67	64	150	1	3	3	2	2	1	28.4444	3	4	4	18	3	14	3	3	3	3	2	2	1	2	3	4	5	5	1	2	2	1	2	3	5	2	2	3	3	2	3	1	2	1	0.271455
d96b7262-b365-4ed7-8b12-a3d95531dfa0	2	15	191	2	63	60	155	1	2	3	3	3	1	24.974	3	4	4	20	3	15	3	2	2	2	2	2	1	2	4	3	5	5	2	1	3	2	2	2	2	2	3	2	3	2	1	2	2	1	0.271455
daf53c2f-f243-4008-a87c-c26be8edb06e	5	3	51	2	63	68	154	1	2	5	3	3	1	28.6726	3	4	4	20	3	15	3	2	3	3	3	2	1	2	3	4	5	5	2	1	3	2	2	2	5	2	3	3	5	2	3	2	1	2	0.271455
dfb185cc-8950-4ee4-8077-7e1b1436f326	3	4	112	2	69	50	156	1	2	3	3	3	1	20.5457	2	4	3	18	3	13	3	2	3	2	2	2	1	2	4	2	5	5	2	1	3	2	1	1	4	2	3	3	3	2	1	2	2	1	-0.911314
e046cbcd-7073-497b-90e3-6fc4183d0008	1	8	30	2	69	45	173	1	2	3	3	3	1	15.0356	3	2	2	20	3	15	3	3	2	2	2	2	1	2	7	5	5	5	2	2	3	2	1	2	5	2	3	3	3	2	3	2	1	2	0.271455
e8adab27-ddf9-4dff-b346-68c416086558	2	15	186	2	63	37	155	1	2	2	2	2	1	15.4006	2	3	3	20	3	15	3	1	2	1	2	2	1	2	7	3	5	5	2	2	3	2	2	2	4	2	3	2	2	2	3	2	1	2	-0.911314
e8cd0481-43dc-49e9-8206-ca4eba1d8f9e	5	3	47	2	67	63	158	1	2	3	3	3	1	25.2363	3	3	4	20	3	15	3	2	3	3	2	2	1	2	3	4	5	5	2	1	3	2	2	2	5	2	3	3	3	2	3	2	1	2	0.271455
ea28375f-f827-48bd-ae54-1d1d25d35058	4	19	75	2	63	60	155	1	3	3	2	2	1	24.974	5	3	4	20	3	11	2	3	3	3	2	2	1	2	4	4	5	5	2	1	2	3	2	3	4	2	3	3	3	2	5	2	2	1	2.63699
ec5a28fd-356c-46c4-96d2-3e1ec83a051c	5	10	181	2	61	57	161	1	2	3	3	3	1	21.9899	4	2	4	20	3	15	3	3	3	3	3	3	1	2	4	1	5	5	2	1	3	3	2	1	3	2	3	3	3	2	3	1	1	2	1.45422
f500a8e8-cc02-4fac-8a81-3f1706d8284d	1	15	14	2	69	59	150	1	3	3	3	3	1	26.2222	3	4	4	20	3	15	3	3	3	3	2	2	1	2	3	4	5	5	1	2	2	1	2	3	5	2	3	3	3	2	3	3	2	2	0.271455
f609ce03-95a4-4a79-98dc-92c392d2618a	1	15	15	2	68	49	150	1	3	3	2	2	1	21.7778	3	4	4	20	3	15	3	3	3	3	3	2	1	2	4	4	5	5	1	1	2	1	2	1	5	2	3	3	3	2	3	2	1	1	0.271455
f8ef5a46-1733-4fdc-bde9-cbff57806b88	3	2	41	2	65	51	149	1	3	3	3	3	1	22.9719	3	3	4	20	3	14	3	2	3	2	2	2	1	2	4	2	5	4	2	2	2	2	2	3	4	2	2	3	3	2	3	2	2	1	0.271455
f96e2494-c577-45b8-ad90-51482d93dcb1	3	6	141	2	64	68	160	1	2	3	3	3	1	26.5625	2	2	4	16	3	14	3	2	2	2	2	2	1	2	3	3	5	5	2	1	3	2	1	2	4	2	3	3	3	2	3	2	1	1	-0.911314
fed7e42a-9970-44a2-8175-0c5e6e434390	1	14	2	2	63	58	155	1	2	3	2	2	1	24.1415	2	2	2	18	3	13	3	2	3	3	2	2	1	2	4	2	4	5	2	1	3	3	2	2	4	2	3	3	3	1	3	2	1	2	-0.911314
029918d2-aa84-4115-a3ab-84ae68b3bff1	2	7	207	2	68	56	160	1	3	3	3	3	1	21.875	2	3	3	20	3	10	2	2	2	2	2	2	2	2	4	1	5	4	2	1	2	1	2	2	2	2	3	3	3	2	3	1	1	2	-0.911314
043b630b-d2ce-49d5-b0d1-24d58bb1b258	4	1	179	2	61	53	156	1	2	1	1	1	1	21.7784	2	3	4	20	3	13	3	1	2	2	2	2	2	2	4	5	4	5	2	1	3	3	2	2	5	2	3	3	1	2	1	2	2	2	-0.911314
06113a3b-339d-4599-87ff-016338ef1fe1	1	5	4	2	67	62	160	1	3	3	3	3	1	24.2187	3	2	4	20	3	13	3	3	3	3	3	2	2	2	4	5	5	5	2	2	2	3	2	3	4	2	3	3	3	3	4	2	1	2	0.271455
07a0041a-2051-4b82-999b-b90716cdc686	2	15	102	2	65	38	140	1	3	3	3	3	1	19.3878	2	3	3	20	3	15	3	2	2	2	2	2	2	2	4	4	2	5	2	2	2	3	2	3	5	2	3	3	3	1	3	3	1	2	-0.911314
0a58a414-5637-48c1-80f2-65a6a993d486	4	1	145	2	69	54	155	1	2	1	1	1	1	22.4766	3	4	4	20	3	15	3	2	3	2	3	3	2	2	4	5	5	5	2	2	3	1	2	3	5	2	3	3	1	2	3	1	1	1	0.271455
0b6979f8-cff7-4d68-8464-fe7bc586fc2b	2	1	72	2	65	51	155	1	3	3	3	3	1	21.2279	2	3	2	20	3	6	1	2	3	3	2	2	2	2	4	4	5	5	2	2	2	2	1	3	4	2	3	3	3	2	3	2	1	2	-0.911314
10a551fe-60ee-4bd2-9e06-bc052d89a2f6	2	10	19	2	64	35	150	1	2	1	1	1	1	15.5556	3	4	2	19	3	15	3	2	2	2	3	3	2	2	7	5	1	5	2	2	3	3	1	2	3	2	3	3	1	2	3	1	1	2	0.271455
1205e503-e3e5-47ea-bacb-070e8d73879b	1	1	54	2	69	55	150	1	2	3	3	3	1	24.4444	2	3	2	20	3	10	2	2	2	1	2	2	2	2	4	2	5	5	2	2	3	2	2	3	4	2	3	3	3	2	4	2	1	2	-0.911314
1636ed80-36fe-4bec-b58a-20c086768688	2	7	9	2	65	67	150	1	2	3	3	3	1	29.7778	3	3	4	20	3	11	2	2	2	2	2	2	2	2	3	2	5	5	2	1	3	3	2	2	2	2	3	3	3	2	3	2	1	1	0.271455
2096bfa9-91dd-4b12-a2a9-1be446ba2646	3	2	44	2	61	70	150	1	3	3	3	3	1	31.1111	2	3	2	17	3	5	1	1	2	2	2	2	2	2	2	4	5	4	2	1	2	2	1	3	3	1	1	2	3	2	1	1	1	1	-0.911314
2681d1f7-22f2-456d-b6b0-94777811a631	1	13	176	2	64	45	153	1	4	3	3	3	1	19.2234	2	4	4	19	3	15	3	2	2	2	2	2	2	2	4	4	5	5	1	1	2	3	2	2	4	2	3	2	3	2	1	2	2	2	-0.911314
2723d661-c065-48c2-a79c-443e806ce76d	5	7	109	2	62	36	150	1	4	3	3	3	1	16	3	3	4	19	3	15	3	3	3	2	3	2	2	2	6	4	1	5	2	2	2	1	2	2	5	2	2	3	3	2	3	1	1	1	0.271455
2814064a-e1e1-4f27-91a9-c3f472a47d26	4	20	215	2	61	58	156	1	2	1	1	2	1	23.833	4	3	4	20	3	13	3	3	2	2	2	2	2	2	4	3	5	3	2	1	3	3	2	2	4	2	3	3	1	3	4	3	2	1	1.45422
294cc160-3e12-4182-896a-f68e65f11d03	2	3	128	2	63	64	155	1	4	3	3	3	1	26.6389	3	2	2	20	3	15	3	2	3	3	2	2	2	2	3	5	5	5	2	2	2	1	1	2	4	2	3	3	3	2	2	3	1	2	0.271455
295729ad-a9e4-4129-b4e2-de09cfdbdae1	2	7	210	2	65	67	165	1	2	3	3	3	1	24.6097	3	4	4	20	3	15	3	2	3	3	3	3	2	2	4	1	5	5	2	2	3	2	2	3	2	2	3	3	3	2	3	3	1	1	0.271455
2b11d8c7-c909-4782-bb5f-681f99fdcf58	5	3	14	2	68	55	165	1	3	1	1	1	1	20.202	2	3	2	20	3	15	3	2	2	2	2	2	2	2	4	2	5	5	2	2	2	2	2	2	3	2	3	1	1	2	3	1	1	2	-0.911314
2cfc45c6-a74d-4b8f-bc21-7704591d728c	4	16	87	2	66	57	157	1	2	3	2	2	1	23.1247	3	4	4	20	3	15	3	1	3	3	3	2	2	2	4	2	5	5	2	2	3	3	2	3	5	2	3	3	3	2	3	2	2	2	0.271455
2f697335-dbd3-4283-a66a-95331651ff11	1	1	44	2	66	54	150	1	3	2	3	3	1	24	2	1	4	18	3	10	2	1	2	2	2	2	2	2	4	3	5	5	2	2	2	2	1	2	3	2	2	3	2	1	3	2	1	2	-0.911314
35348792-9cc6-45a6-93d2-f18de1a64332	4	19	53	2	64	67	165	1	2	3	2	2	1	24.6097	3	3	4	20	3	7	1	2	3	3	2	2	2	2	4	3	5	5	2	1	3	3	2	3	4	2	3	3	3	2	5	2	2	1	0.271455
39f618e5-34d6-4646-aa27-97358bf7358f	3	8	174	2	65	86	158	1	3	3	3	2	1	34.4496	1	4	2	20	3	11	2	1	2	2	2	2	2	2	2	2	5	5	2	2	2	3	2	3	4	2	3	3	3	2	3	1	2	1	-2.09408
3a86dd33-2ccb-4855-b338-2c11c12e335f	1	12	80	2	61	65	165	1	2	1	1	1	1	23.8751	2	4	2	20	3	13	3	2	2	2	2	2	2	2	4	3	5	5	2	2	3	3	1	1	5	2	3	3	1	2	3	2	2	2	-0.911314
3becef8d-9791-43d1-97a9-8193d6fb19ee	5	10	200	2	64	50	150	1	3	1	1	1	1	22.2222	4	4	4	18	3	15	3	3	3	3	2	2	2	2	4	4	5	4	2	1	2	2	2	2	5	2	2	3	1	2	3	2	1	2	1.45422
3c22fb79-3add-4d8e-9127-2aba69c58951	3	2	39	2	60	65	160	1	2	7	3	3	1	25.3906	2	3	4	12	3	5	1	2	2	2	2	2	2	2	3	5	5	4	2	1	3	3	2	2	4	2	3	3	7	4	2	3	2	2	-0.911314
48280c3f-1fea-46db-92b0-2fdf8992fadc	3	2	48	2	67	56	154	1	3	7	3	3	1	23.6128	3	4	2	20	3	14	3	3	3	3	3	1	2	2	4	4	5	5	1	1	2	2	2	3	3	2	1	2	7	4	2	3	2	2	0.271455
49a52fd4-f7ae-49b4-b508-defdf06672e3	5	10	207	2	61	60	150	2	2	1	1	1	1	26.6667	3	2	4	19	3	13	3	1	2	2	1	1	2	2	3	2	5	5	2	2	3	1	2	2	3	2	3	3	1	1	3	1	1	1	0.271455
4d423763-1eb3-4ac3-992f-7813e9abb896	2	3	124	2	65	62	160	1	3	3	3	3	1	24.2187	3	2	2	20	3	14	3	2	3	3	2	2	2	2	4	5	5	5	2	2	2	2	2	3	5	2	3	3	3	2	3	2	1	1	0.271455
4d8db4ca-5f91-4ad1-9f56-40b4b6428cc1	5	3	18	2	60	55	165	1	3	1	1	1	1	20.202	3	2	2	20	3	15	3	3	2	2	2	2	2	2	4	5	5	5	2	1	2	2	2	2	3	2	3	3	1	2	1	1	2	1	0.271455
4f5569cd-bdec-432c-81c5-e67851a37c26	2	7	10	2	65	75	155	1	2	3	3	3	1	31.2175	2	3	2	20	3	10	2	2	2	2	2	2	2	2	2	2	5	5	2	1	3	2	1	1	2	2	3	3	3	2	3	2	1	1	-0.911314
558d5e07-00b4-4084-b9c5-97dfc322677f	1	13	186	2	65	53	160	1	2	3	3	3	1	20.7031	2	4	4	20	3	15	3	3	2	2	2	2	2	2	4	3	5	5	1	1	3	3	2	2	4	2	1	2	3	2	1	2	2	2	-0.911314
562a7773-f71a-455c-b6a3-5aeaa6b74f7b	1	11	116	2	62	52	155	1	2	3	3	2	1	21.6441	2	4	4	20	3	12	2	3	3	2	2	2	2	2	4	3	5	5	1	1	3	1	1	1	4	1	3	3	3	2	1	1	1	1	-0.911314
5ccfde74-f764-45e2-90a9-d89b14c1ac75	4	1	146	2	63	95	156	1	2	1	1	1	1	39.0368	2	4	4	20	3	12	2	2	2	2	2	3	2	2	2	3	4	5	2	2	3	2	2	3	5	2	3	3	1	2	3	2	1	1	-0.911314
60b9b687-2013-40d6-b708-ab878813b93a	2	1	75	2	63	55	145	1	3	5	3	3	1	26.1593	2	4	4	20	3	14	3	3	3	3	2	2	2	2	3	5	5	5	2	1	2	2	2	2	4	1	1	3	5	2	3	2	1	2	-0.911314
60eb4c8a-e9d8-4eb9-b34f-af71490f3f75	3	2	74	2	61	72	156	1	2	6	3	3	1	29.5858	3	3	4	18	3	15	3	1	3	3	2	2	2	2	3	5	5	5	2	2	3	1	1	2	5	2	3	3	6	2	3	2	1	2	0.271455
615a4ed2-cf58-4b42-b9f1-88722deee1e6	4	20	225	2	67	59	153	1	3	2	2	2	1	25.204	3	4	4	20	3	12	2	2	2	2	2	2	2	2	3	3	5	5	2	2	2	2	2	2	4	2	3	3	2	2	3	3	2	1	0.271455
717eebf8-7ef1-4961-b8d7-d8fb35c43bb4	2	10	18	2	66	68	170	1	3	2	1	2	1	23.5294	3	3	2	19	3	12	2	1	2	2	2	2	2	2	4	5	1	5	2	1	2	3	2	2	2	2	3	3	2	2	3	1	1	2	0.271455
728c21b2-76aa-4636-84ec-94446ed7f0ca	2	10	16	2	64	58	160	1	3	3	3	3	1	22.6562	3	4	4	20	3	15	3	3	2	2	2	2	2	2	4	5	2	5	2	2	2	3	2	3	3	2	3	3	3	2	3	2	1	1	0.271455
73b03b35-3b5e-43b3-bed8-2da852123500	2	15	187	2	65	45	153	1	2	2	3	3	1	19.2234	2	3	3	19	3	15	3	2	2	2	2	2	2	2	4	2	5	4	2	1	3	2	2	2	2	2	3	2	2	2	3	2	2	2	-0.911314
7939c1ba-b381-404a-9015-8f3bb3c91e06	3	8	193	2	69	46	155	1	3	3	2	2	1	19.1467	3	4	4	20	3	15	3	3	3	2	3	2	2	2	4	4	5	5	2	1	2	3	2	2	4	2	3	2	3	3	1	1	2	1	0.271455
80589787-23b9-4956-8940-4fe1bc8ca116	1	7	165	2	66	50	155	1	3	3	2	2	1	20.8117	2	4	4	20	3	13	3	1	3	2	2	2	2	2	4	5	5	5	1	1	2	2	1	2	4	2	3	3	3	2	1	2	2	2	-0.911314
80b0286a-f18c-4c78-a0d2-b5695a7ec6d9	2	10	29	2	67	45	146	1	3	3	3	3	1	21.1109	3	4	4	20	3	15	3	1	2	2	2	2	2	2	4	4	3	5	2	1	2	1	1	2	2	2	3	3	3	2	3	1	2	1	0.271455
8382b649-1d52-47fa-a2f8-4c09c5f95ffb	2	6	80	2	65	66	153	1	4	3	3	3	1	28.1943	5	3	2	20	3	15	3	3	3	1	3	3	2	2	3	5	5	5	1	1	2	2	2	3	5	2	3	3	3	2	1	1	2	1	2.63699
88ff0599-e66b-4158-89e5-905b7698cd58	4	20	76	2	66	63	156	1	2	2	1	2	1	25.8876	3	3	4	20	3	14	3	3	2	2	2	2	2	2	3	3	5	5	2	1	3	2	2	2	4	2	3	3	2	3	5	3	2	2	0.271455
8a454914-2dfd-4183-bcb4-df96a01e948f	4	1	184	2	69	61	162	1	2	1	1	1	1	23.2434	2	3	4	20	3	14	3	2	3	2	2	2	2	2	4	5	5	5	2	1	3	3	2	2	5	2	3	3	1	3	1	2	2	2	-0.911314
907167c5-1d9a-48f9-9c05-1c3099365096	3	8	180	2	67	69	157	1	3	3	3	3	1	27.993	3	2	2	20	3	15	3	1	3	3	2	2	2	2	3	4	5	5	2	1	2	1	2	2	4	2	3	3	3	2	3	1	2	2	0.271455
91438607-d3b2-4cff-817d-5740c5c59a98	4	1	181	2	62	42	156	1	2	1	1	1	1	17.2584	2	3	2	20	3	14	3	2	3	3	2	2	2	2	5	5	5	5	2	2	3	3	2	2	5	2	3	3	1	4	4	2	2	2	-0.911314
92c71d85-8fcf-43ed-8867-00045f5bab49	4	15	20	2	68	58	159	1	2	1	1	2	1	22.9421	4	3	4	20	3	15	3	3	3	3	3	3	2	2	4	2	1	4	2	1	3	3	1	2	4	2	3	3	1	2	1	3	2	2	1.45422
93ba46ed-c075-4e9a-bef4-b851dabe3e6a	2	2	31	2	64	43	155	1	3	3	2	2	1	17.898	3	4	4	20	3	15	3	2	3	3	2	2	2	2	5	3	5	5	2	1	2	3	2	2	4	2	3	3	3	1	3	2	2	1	0.271455
95ae2968-cd94-4050-90f8-2dd6fe5c3c57	5	7	144	2	65	40	155	1	2	1	1	1	1	16.6493	3	4	4	20	3	15	3	3	3	3	2	3	2	2	6	3	2	5	2	2	3	1	2	2	4	2	3	3	1	1	3	1	1	2	0.271455
99a9ba8d-7f90-4e2a-907b-acd7030fc91b	2	7	149	2	62	55	162	1	2	7	3	3	1	20.9572	3	3	4	20	3	15	3	3	3	3	2	2	2	2	4	5	5	5	2	1	3	3	1	2	5	2	3	3	7	3	2	3	2	1	0.271455
9c4f5fb5-06ad-4837-8c93-141088fc6eab	4	1	132	2	67	63	158	1	2	3	3	3	1	25.2363	3	4	4	20	3	12	2	2	3	3	3	3	2	2	3	5	5	5	2	2	3	2	2	3	5	2	3	3	3	2	3	2	1	2	0.271455
9cac0880-ddb2-4a13-ae68-432475bef905	1	7	168	2	69	58	160	1	3	3	3	3	1	22.6562	3	4	4	20	3	11	2	2	2	2	2	2	2	2	4	3	5	5	2	1	2	2	1	1	4	2	3	3	3	2	4	3	2	1	0.271455
9d3b3c6c-e57f-4808-ab6c-2ea886b5ac29	2	7	5	2	67	56	160	1	3	3	3	3	1	21.875	3	4	4	20	3	15	3	3	2	2	2	2	2	2	4	2	5	5	2	1	2	3	1	1	1	2	3	3	3	2	3	2	1	2	0.271455
a142249d-6ff0-49e1-a2c7-ed5c047a7a6f	1	12	73	2	68	68	160	1	2	1	1	1	1	26.5625	3	3	4	20	3	15	3	2	2	2	2	2	2	2	3	3	5	5	2	1	3	3	1	1	5	2	3	2	1	1	3	2	2	2	0.271455
a431c2c5-93a0-4f44-b8dd-b3060389e892	4	20	218	2	65	60	155	1	2	2	2	2	1	24.974	3	4	4	20	3	13	3	3	2	2	2	2	2	2	4	4	5	5	2	1	3	3	2	2	4	2	3	3	2	2	3	2	2	2	0.271455
a46c86e7-3dd4-48cc-a95b-006795884348	3	8	230	2	61	49	152	1	4	3	2	2	1	21.2084	3	4	4	20	3	15	3	2	2	2	1	2	2	2	4	5	5	5	2	1	2	2	2	2	4	2	1	3	3	3	1	3	2	2	0.271455
a6ed04e3-ed2e-4dbb-a528-287555da05e9	5	7	75	2	67	57	140	1	2	3	2	2	1	29.0816	3	4	4	20	3	14	3	2	3	2	2	2	2	2	3	4	5	5	2	1	3	2	2	2	5	1	3	2	3	2	3	2	2	1	0.271455
a6fac3fb-84d2-4f23-b7dd-a68ee2cbc9c2	4	1	189	2	69	41	158	1	2	1	1	1	1	16.4237	2	3	4	20	3	11	2	2	2	2	2	2	2	2	6	5	5	5	2	1	3	2	2	2	5	2	3	3	1	3	5	2	2	2	-0.911314
b046340b-87fe-4696-ae79-e15724bb90a9	1	7	163	2	67	61	165	1	3	3	2	2	1	22.4059	3	2	2	20	3	15	3	1	2	2	2	2	2	2	4	5	5	5	1	1	2	3	2	2	3	2	3	3	3	3	1	2	2	1	0.271455
b0ebcd55-20a9-4693-88e0-a3fd1cf90a81	5	3	10	2	61	61	140	1	2	1	1	1	1	31.1224	4	4	4	20	3	15	3	1	2	3	2	2	2	2	2	3	5	5	2	2	3	3	2	2	5	2	3	3	1	2	3	2	2	2	1.45422
b62a7394-46c3-496e-adbc-93b2e87d04db	1	1	58	2	64	66	155	1	1	2	3	3	1	27.4714	3	3	4	20	3	15	3	1	1	2	2	2	2	2	3	3	5	5	2	1	1	1	1	2	3	2	3	3	2	2	2	2	1	2	0.271455
cbc6a6ae-dc59-469c-9d05-43753f24e181	4	16	86	2	67	49	149	1	2	1	1	1	1	22.0711	3	4	4	20	3	15	3	3	3	3	2	2	2	2	4	5	5	5	2	1	3	3	2	3	5	2	3	3	1	2	3	3	2	1	0.271455
cce839e5-d8a3-4d66-af02-6f5d506d639f	5	7	133	2	61	55	154	1	2	1	1	2	1	23.1911	2	2	4	20	3	15	3	2	3	3	2	3	2	2	4	4	5	5	2	1	3	3	2	2	4	2	3	3	1	2	5	1	1	1	-0.911314
cfcaf66d-4c62-4a0a-ab2c-8354a01347e9	2	3	121	2	65	62	158	1	1	4	2	2	1	24.8358	3	4	4	20	3	15	3	2	3	3	2	2	2	2	4	5	5	5	2	1	1	1	2	3	5	2	3	3	4	2	3	3	2	2	0.271455
d0b7b36e-c2de-44ae-839a-d86b17cab9d1	2	7	14	2	65	53	150	1	2	3	3	3	1	23.5556	3	4	4	20	3	14	3	3	3	3	3	3	2	2	4	3	5	5	2	1	3	3	1	2	2	2	3	3	3	2	3	3	1	2	0.271455
d11a5e33-0cba-4e69-8326-8d1455e9d25f	1	1	63	2	65	60	150	1	3	3	2	2	1	26.6667	2	3	4	14	3	9	2	1	2	2	2	2	2	2	3	3	5	5	2	2	2	3	2	2	3	2	2	2	3	2	3	1	2	2	-0.911314
d195ac3f-9292-4ba7-8406-1da1ccd38ea2	2	1	65	2	62	62	150	1	3	5	3	3	1	27.5556	2	2	2	20	3	15	3	1	3	3	2	3	2	2	3	3	5	5	2	1	2	3	1	3	4	2	3	3	5	4	2	3	1	2	-0.911314
d44e7e53-d235-4465-8198-f9bc091a66c3	5	10	198	2	60	50	155	2	3	1	1	1	1	20.8117	3	4	3	20	3	15	3	3	3	3	2	2	2	2	4	4	5	5	2	1	2	3	2	2	5	2	3	3	1	4	1	2	2	1	0.271455
d71a1a44-988c-4c9d-b6cf-2c81a0094db6	2	3	146	2	68	62	155	1	2	2	2	2	1	25.8065	2	4	4	20	3	12	2	2	3	2	2	2	2	2	3	2	5	5	2	2	3	2	1	2	3	2	3	3	2	2	2	2	1	1	-0.911314
d7b3bca1-9150-4296-ae28-eaafc6e69bb3	4	16	95	2	63	46	150	1	2	3	2	2	1	20.4444	3	2	4	20	3	15	3	2	3	3	2	2	2	2	4	1	5	5	2	1	3	3	1	3	5	2	3	3	3	2	3	2	2	1	0.271455
d841ec7d-ee5b-47a6-ac35-e1a741c7f38c	3	8	233	2	66	48	150	1	3	3	2	2	1	21.3333	3	2	4	20	3	14	3	3	2	2	2	2	2	2	4	1	5	5	2	1	2	3	2	2	1	2	3	3	3	2	1	1	2	1	0.271455
d9b6ac24-c173-4823-a91a-441e15419c33	3	6	124	2	65	40	145	1	3	3	2	2	1	19.025	3	2	4	20	3	15	3	3	3	3	3	2	2	2	4	5	5	4	2	2	2	2	2	3	5	2	3	3	3	2	3	2	1	2	0.271455
db38f8e8-0c23-44b5-8c90-4e47a2036b37	2	11	197	2	62	48	145	1	2	3	3	3	1	22.83	3	3	3	20	3	15	3	1	3	3	3	2	2	2	4	4	5	5	2	1	3	2	2	3	3	2	3	3	3	2	4	2	2	2	0.271455
dbf0cee4-491b-4f62-b258-3976ed98b435	4	1	149	2	65	55	148	1	2	1	1	1	1	25.1096	2	4	4	20	3	12	2	2	3	3	3	3	2	2	3	3	5	5	2	2	3	3	2	3	5	2	3	3	1	2	3	2	1	1	-0.911314
df5732c8-4b5a-492f-a9ad-17c4ffa52737	2	7	219	2	69	45	150	1	1	1	1	1	1	20	2	4	4	20	3	15	3	2	2	2	3	2	2	2	4	5	5	5	2	2	1	1	1	2	4	1	1	3	1	2	3	2	1	2	-0.911314
e7cf5f98-26ad-49f8-9f8a-de5c6cfa00d6	2	3	126	2	62	57	155	1	2	3	3	2	1	23.7253	3	4	4	18	3	12	2	2	3	3	2	2	2	2	4	5	5	5	2	2	3	2	1	2	5	2	3	3	3	2	3	2	2	1	0.271455
e9a2081a-aadc-446a-aeb6-288ddddb6db7	4	1	197	2	61	62	161	1	1	3	3	3	1	23.9188	3	3	4	20	3	15	3	3	2	2	2	2	2	2	4	5	5	4	2	1	1	3	1	2	5	2	3	3	3	2	1	1	2	1	0.271455
e9b81784-f112-4bed-a09e-b352897c0462	4	19	51	2	65	52	150	1	2	3	2	2	1	23.1111	5	4	4	20	3	12	2	3	3	3	2	2	2	2	4	4	5	5	2	1	3	3	1	2	1	2	3	3	3	2	5	2	2	1	2.63699
efdde6d2-f59d-4fb8-b9e3-ec78e19c7c8f	3	8	188	2	67	50	156	1	2	3	3	3	1	20.5457	3	4	3	20	3	15	3	1	3	2	2	2	2	2	4	4	5	5	2	1	3	3	2	2	4	2	3	3	3	2	4	3	2	2	0.271455
f147f7e4-f8c5-4970-94d7-9ab52ae5b1c5	5	10	214	2	61	44	145	1	2	3	3	3	1	20.9275	3	2	2	20	3	15	3	2	2	2	2	2	2	2	4	2	5	5	2	1	3	2	2	2	2	1	3	3	3	2	3	2	1	1	0.271455
f1fdab88-1948-488f-9d9c-cedc0eaa904b	2	6	84	2	61	62	158	1	2	3	2	2	1	24.8358	2	2	2	20	3	15	3	3	2	2	2	2	2	2	4	5	5	5	1	1	3	2	2	2	4	2	3	3	3	2	3	2	2	1	-0.911314
f822a09c-c8ec-4d01-86b4-52b760c885c5	5	3	19	2	62	47	150	1	3	3	1	1	1	20.8889	4	2	2	20	3	15	3	3	2	2	2	2	2	2	4	2	5	5	2	1	2	2	2	2	3	2	3	3	3	2	4	1	2	2	1.45422
f982f0bf-d966-40fe-bc67-58203d59e34b	3	2	12	2	69	68	160	1	2	3	2	2	1	26.5625	3	4	4	20	3	6	1	2	3	3	3	2	2	2	3	1	5	5	2	2	3	1	1	1	5	2	3	3	3	2	3	1	1	2	0.271455
fb52ce12-63c4-41d1-88b6-83ab94a73afe	4	1	199	2	64	34	151	1	3	1	1	1	1	14.9116	2	2	4	20	3	13	3	3	2	2	2	2	2	2	7	5	1	1	2	2	2	2	2	2	5	2	3	3	1	2	4	1	2	1	-0.911314
fc5069b0-09c8-4941-b465-635154f9d837	5	10	202	2	63	52	150	2	2	1	1	1	1	23.1111	4	4	4	20	3	15	3	3	3	3	2	2	2	2	4	2	5	5	2	1	3	3	2	2	5	1	3	3	1	4	3	2	2	1	1.45422
ffe20fa9-1f75-4046-aea4-82a78d433a62	3	2	8	2	60	53	155	1	3	3	3	3	1	22.0604	3	3	3	20	3	15	3	3	3	3	2	2	2	2	4	5	5	5	2	1	2	2	2	3	5	2	2	3	3	2	1	2	2	2	0.271455
fff91c85-85df-4444-870f-f7becb74f3b1	3	8	218	2	63	60	155	1	4	3	3	3	1	24.974	2	4	2	18	3	15	3	1	2	2	2	2	2	2	4	4	4	5	2	2	2	3	2	2	3	2	3	3	3	2	4	2	2	2	-0.911314
0289b19e-f6eb-4b25-aff5-c10c489a69e6	3	6	204	2	63	64	167	1	3	3	3	3	1	22.9481	2	3	4	19	3	15	3	1	3	3	2	2	1	3	4	4	5	5	2	1	2	3	2	2	5	1	2	3	3	4	1	1	1	1	-0.911314
08403482-85e3-43f6-a5b7-154063e700c1	2	1	70	2	68	67	160	1	3	3	3	3	1	26.1719	2	2	2	18	3	7	1	3	3	3	3	3	1	3	3	4	5	5	2	2	2	2	1	2	4	2	3	3	3	2	2	2	1	2	-0.911314
0b6f2a16-830b-4d81-9c98-0bb31ad6588a	4	15	18	2	69	70	163	1	2	1	2	2	1	26.3465	5	4	4	18	3	8	1	2	3	3	3	3	1	3	3	1	5	5	2	2	3	3	1	1	3	2	3	3	1	2	3	3	1	2	2.63699
10f6e9c4-1652-4ac0-a088-2549a96e8130	3	2	58	2	68	55	155	1	1	4	3	3	1	22.8928	3	4	4	20	3	15	3	3	3	3	2	2	1	3	4	3	5	5	2	1	1	2	1	1	3	2	3	3	4	2	3	2	1	2	0.271455
146f9aff-f249-471f-8433-32b526435fbb	5	3	41	2	65	52	150	1	3	2	1	2	1	23.1111	2	4	4	20	3	15	3	3	2	1	3	2	1	3	4	5	5	5	2	1	2	2	2	2	4	2	3	3	2	2	1	1	2	2	-0.911314
18c838bb-65d1-429f-ae84-f0c998abfcda	4	20	156	2	64	65	150	1	3	3	3	2	1	28.8889	3	4	4	20	3	15	3	2	3	3	3	3	1	3	3	1	5	5	2	1	2	2	2	3	4	2	3	3	3	2	3	3	2	1	0.271455
1b956fe6-1463-4acf-8a85-ea05e2c84eda	3	2	56	2	63	62	150	1	1	3	3	2	1	27.5556	3	3	4	20	3	15	3	3	2	2	1	2	1	3	3	4	5	5	2	2	1	3	1	1	3	2	3	3	3	2	3	1	1	2	0.271455
32c6c2a6-55c5-427b-9367-045c78bbd0cf	1	13	91	2	62	60	159	1	2	3	3	3	1	23.7332	3	4	4	20	3	15	3	2	3	3	2	2	1	3	4	4	5	5	2	1	3	3	1	1	5	2	3	3	3	2	1	3	2	1	0.271455
397702c1-efe2-4354-bf50-3f3efe03372b	1	5	216	2	66	61	160	1	3	3	3	3	1	23.8281	3	3	4	20	3	15	3	2	1	1	2	2	1	3	4	5	5	5	2	2	2	2	2	3	5	2	3	3	3	4	2	3	2	2	0.271455
3dbd0c63-dce2-46df-b6c9-753834b5cb50	3	2	60	2	69	60	155	1	3	3	3	2	1	24.974	3	2	4	18	3	15	3	1	3	3	2	2	1	3	4	5	5	5	2	1	2	3	1	1	3	2	3	3	3	2	3	2	1	2	0.271455
40dda148-242f-4edd-b899-39d85ce3f4bc	4	1	182	2	62	54	155	1	2	3	2	2	1	22.4766	2	3	4	20	3	13	3	3	2	2	2	2	1	3	4	5	5	5	2	2	3	3	2	1	5	2	3	3	3	3	4	2	2	1	-0.911314
44a6f048-8b1e-48e7-b8b9-2b70c82840cc	2	15	96	2	68	43	150	1	3	3	2	2	1	19.1111	1	3	3	20	3	15	3	1	2	2	2	2	1	3	4	1	5	5	2	2	2	2	1	1	4	2	3	3	3	1	3	1	1	1	-2.09408
47f8b237-d163-4636-aea0-33c348d4bc47	3	2	42	2	66	53	154	1	3	4	3	3	1	22.3478	3	3	3	20	3	15	3	1	3	2	2	2	1	3	4	5	5	5	2	1	2	2	2	3	4	2	2	3	4	2	1	2	1	2	0.271455
49fd69b6-8906-44fc-bf47-3af29e90c71c	1	5	222	2	61	68	160	1	5	3	3	3	1	26.5625	2	4	4	20	3	13	3	1	3	2	3	2	1	3	3	5	5	5	2	1	2	3	2	2	5	2	3	3	3	3	5	2	1	1	-0.911314
4a9d4b67-d669-4446-999f-fb143bc0f6be	4	15	14	2	67	40	162	1	3	3	1	1	1	15.2416	3	4	4	20	3	10	2	2	3	3	3	3	1	3	7	2	5	5	2	2	2	3	1	1	1	2	3	3	3	2	3	3	1	2	0.271455
4e256685-a8e5-47b3-9c99-ccbd18b6e6c5	1	3	154	2	67	65	160	1	2	4	3	3	1	25.3906	5	4	4	20	3	14	3	1	3	3	3	3	1	3	3	4	5	5	2	1	3	3	2	3	5	2	3	3	4	3	4	3	2	2	2.63699
52a5f14f-3c84-47fe-ae2b-06c3e7dbb79f	1	9	137	2	65	65	160	1	3	3	2	2	1	25.3906	3	4	4	19	3	14	3	1	3	2	2	2	1	3	3	1	5	5	2	1	2	3	1	2	2	2	3	3	3	2	1	2	2	1	0.271455
548df367-bccb-441a-9b2e-dca4ce4aa2f1	1	9	133	2	63	69	159	1	1	5	3	3	1	27.2932	2	4	4	20	3	15	3	3	3	2	3	3	1	3	3	4	5	5	2	1	1	3	2	3	4	2	3	3	5	3	1	3	2	2	-0.911314
5b76966b-a2a9-4a2b-bde6-3794132f324b	3	4	87	2	66	44	154	1	3	3	3	3	1	18.5529	2	4	4	18	3	15	3	1	3	2	3	2	1	3	4	2	5	5	2	2	2	3	2	2	5	2	3	3	3	2	3	1	1	2	-0.911314
5f2adb6f-f12d-4c53-b15a-757b1a5f11a5	3	4	99	2	67	56	160	1	2	3	3	3	1	21.875	4	3	2	20	3	15	3	3	2	2	2	2	1	3	4	3	5	5	2	2	3	1	1	2	3	2	3	3	3	3	4	2	1	1	1.45422
634f9eba-17b8-4028-9067-fe4830d348c0	3	4	107	2	66	75	162	1	2	3	2	2	1	28.578	2	2	2	20	3	15	3	3	2	2	2	2	1	3	3	1	5	5	2	1	3	1	2	3	4	2	3	2	3	2	1	2	1	1	-0.911314
68c0ff85-744a-499e-b892-d135cf120aec	4	20	224	2	65	60	165	1	2	1	1	2	1	22.0386	3	4	4	20	3	13	3	2	2	2	2	2	1	3	4	3	5	5	2	2	3	3	2	2	4	2	3	3	1	2	4	2	2	1	0.271455
6a752c3a-51a5-4fc7-bdb7-e15264ed98b5	3	2	73	2	68	68	150	1	3	1	1	1	1	30.2222	3	3	4	20	3	14	3	2	3	3	3	2	1	3	2	5	5	5	2	2	2	1	1	2	1	1	2	3	1	2	3	1	1	2	0.271455
6c93a55a-9a5c-431c-adde-9b5db61c0e9a	5	7	148	2	67	55	150	1	2	3	2	2	1	24.4444	3	3	2	20	3	12	2	2	2	2	2	2	1	3	4	3	1	5	2	1	3	3	2	2	5	2	3	3	3	3	3	2	1	1	0.271455
6cb6700a-7af7-4b23-88cc-685232072368	1	13	90	2	62	70	148	1	2	3	3	3	1	31.9576	3	4	4	20	3	14	3	3	3	3	2	2	1	3	2	4	5	5	2	1	3	3	1	2	4	2	3	3	3	2	1	3	1	1	0.271455
748361ba-db17-4008-a9ce-45c022bad66b	1	9	193	2	62	48	150	1	3	3	2	3	1	21.3333	3	4	4	20	3	15	3	2	3	3	3	3	1	3	4	4	5	5	2	1	2	2	2	3	4	2	3	3	3	2	3	2	1	2	0.271455
764b72c9-56e3-4040-babe-0845e87cc4f3	5	7	67	2	63	40	150	1	3	1	1	1	1	17.7778	3	2	2	16	3	11	2	3	3	3	2	2	1	3	5	2	5	5	2	2	2	1	2	1	4	2	3	1	1	2	3	1	1	2	0.271455
7c53703a-cffb-46fd-9136-9a9eb84b601a	1	3	152	2	68	45	155	1	1	3	2	2	1	18.7305	3	4	4	20	3	15	3	2	3	3	2	3	1	3	4	5	5	5	2	1	1	3	1	1	5	2	3	3	3	3	4	3	2	2	0.271455
7fb97950-c4c5-417e-bb72-e70651eea646	1	2	206	2	69	60	150	1	2	3	3	3	1	26.6667	2	4	4	20	3	13	3	1	3	3	2	2	1	3	3	3	5	5	2	2	3	3	1	2	4	2	3	3	3	2	3	3	1	2	-0.911314
8be87e37-3a06-446f-b6cd-6f3d7ebf1ec5	1	2	208	2	62	80	150	1	2	3	3	3	1	35.5556	3	3	4	20	3	10	2	1	3	3	2	2	1	3	2	4	5	5	2	1	3	3	2	2	5	2	3	3	3	2	3	2	2	1	0.271455
8dd2352c-b575-4735-848b-30b5e859998a	5	3	2	2	62	55	170	1	2	2	3	3	1	19.0311	4	4	4	20	3	15	3	2	3	3	3	3	1	3	4	4	5	5	2	1	3	3	2	2	5	2	3	3	2	3	1	3	1	2	1.45422
91d669f2-cd2a-41a5-8e85-91f3fa0d0004	4	20	220	2	62	75	160	1	3	2	1	2	1	29.2969	4	4	4	20	3	14	3	3	2	2	2	2	1	3	3	3	2	5	2	1	2	3	2	3	4	2	3	3	2	3	5	3	2	1	1.45422
95733104-2fd5-4a84-a19e-45b135b88b1d	3	4	90	2	63	54	150	1	3	3	2	2	1	24	3	4	4	20	3	14	3	3	3	3	2	2	1	3	4	5	5	5	2	1	2	3	2	3	5	2	3	3	3	2	3	2	1	1	0.271455
9741753a-33bb-4d41-aa0a-ef76d93bb3bf	1	13	82	2	65	68	155	1	2	3	2	2	1	28.3039	3	2	2	20	3	14	3	1	3	3	3	3	1	3	3	1	5	5	2	2	3	3	1	2	4	2	3	3	3	2	4	3	2	2	0.271455
9adb568a-e09e-4a5c-9c8c-b5456d1e5294	3	2	2	2	63	63	160	1	4	3	3	3	1	24.6094	3	3	4	20	3	15	3	3	3	3	3	2	1	3	4	5	5	5	2	1	2	3	2	3	4	2	3	3	3	2	5	2	2	1	0.271455
a2e2db10-d653-46a3-8a19-50e48566cc27	3	8	235	2	63	75	160	1	3	3	3	3	1	29.2969	2	4	4	20	3	15	3	1	3	3	2	2	1	3	3	3	5	5	2	1	2	3	2	2	5	2	3	3	3	3	1	2	2	1	-0.911314
a616ea64-85e3-4c2f-be9f-7901fd83ac32	5	7	155	2	63	50	155	1	2	3	2	2	1	20.8117	3	2	2	20	3	15	3	3	3	3	2	3	1	3	4	2	1	5	2	1	3	3	2	2	5	2	3	3	3	2	3	2	1	1	0.271455
a88002f9-c406-4950-83f0-5ef54c582bef	2	7	214	2	68	62	160	1	3	3	3	3	1	24.2187	2	4	4	18	3	10	2	1	2	2	2	2	1	3	4	2	5	5	2	2	2	1	2	2	5	2	3	3	3	2	3	1	1	2	-0.911314
ae0c8b3e-b50c-44d9-9fa1-d714609e23da	3	2	13	2	67	54	154	1	2	2	3	2	1	22.7694	2	3	2	20	3	13	3	2	3	2	2	2	1	3	4	5	5	5	2	1	3	3	1	2	4	1	3	3	2	2	2	2	1	2	-0.911314
af9b2d05-8a48-495c-9485-c7f81074bb08	1	14	21	2	61	72	148	1	3	3	2	2	1	32.8707	3	2	2	20	3	10	2	2	3	3	3	3	1	3	2	1	5	5	2	1	2	2	2	2	1	2	2	3	3	2	3	2	1	2	0.271455
b6a71432-20e5-4f67-86ba-e4c84db58a0d	3	8	232	2	68	70	162	1	2	3	2	2	1	26.6728	3	2	4	20	3	14	3	1	2	2	2	2	1	3	3	3	5	5	2	1	3	2	2	2	3	2	3	2	3	2	3	2	2	1	0.271455
bd3bdb11-dcb8-493c-b061-703c95396f06	5	7	63	2	67	59	150	1	3	3	3	3	1	26.2222	4	2	2	20	3	15	3	3	3	3	2	2	1	3	3	3	5	5	2	2	2	3	2	2	2	2	2	3	3	2	3	2	1	2	1.45422
c419c14e-f8d7-4310-bde2-802a73249833	1	3	160	2	69	49	150	1	2	3	3	3	1	21.7778	4	3	4	20	3	15	3	2	3	3	2	2	1	3	4	5	5	5	2	1	3	3	2	2	5	2	3	3	3	2	4	3	1	1	1.45422
c6488d26-88a0-496e-8403-48a380b58b9f	3	2	46	2	67	73	150	1	1	3	3	3	1	32.4444	4	3	3	20	3	9	2	1	3	3	3	3	1	3	2	4	5	5	2	1	1	3	1	2	2	1	1	3	3	3	1	2	1	2	1.45422
c8625426-58fc-4080-afb6-0aad2becdfaa	2	7	156	2	69	75	154	1	3	3	2	3	1	31.6242	3	3	4	20	3	15	3	2	3	3	2	2	1	3	2	5	5	5	2	2	2	3	1	1	3	2	3	3	3	1	3	1	1	2	0.271455
dfa986eb-9710-489f-a13d-db905f66ba07	3	4	76	2	68	70	157	1	2	3	3	2	1	28.3987	3	3	4	19	3	9	2	1	3	2	2	1	1	3	3	3	5	5	2	2	3	3	1	2	4	2	3	3	3	2	3	1	1	2	0.271455
ea4fbc06-f9dd-4f2f-b590-43728076a146	1	14	25	2	60	60	150	1	2	3	2	2	1	26.6667	3	2	2	20	3	10	2	2	3	3	3	3	1	3	3	1	5	5	2	1	3	2	2	2	1	2	3	3	3	2	1	2	1	1	0.271455
f1415d77-2bbf-4944-b930-ab95759c5a87	1	6	95	2	64	71	160	1	2	3	3	3	1	27.7344	3	3	4	20	3	10	2	1	2	2	2	3	1	3	3	4	5	5	2	1	3	3	2	3	3	2	3	3	3	2	1	1	1	1	0.271455
f55b7d3e-d151-43d0-9fac-48c20093add2	5	7	102	2	63	70	157	1	3	3	2	2	1	28.3987	3	2	4	16	3	15	3	2	3	2	2	2	1	3	3	5	5	5	2	1	2	3	2	2	4	2	3	3	3	3	3	1	1	1	0.271455
f68bc520-851f-4508-8c6c-b82d3cd3841a	1	9	135	2	67	105	160	1	1	3	2	2	1	41.0156	3	3	4	20	3	12	2	2	3	3	2	2	1	3	1	5	5	5	2	1	1	2	1	2	4	2	3	3	3	2	3	2	1	1	0.271455
002cfd57-5231-419e-8fbb-68f546fcbdd7	5	7	150	2	66	55	156	1	2	3	3	3	1	22.6003	4	4	2	15	3	15	3	3	3	3	2	3	2	3	4	1	5	5	2	1	3	3	2	3	3	2	3	3	3	2	3	2	1	1	1.45422
0030d8f9-8284-4876-8fad-e8ceff2f7cc2	4	15	105	2	62	58	150	1	3	2	1	2	1	25.7778	3	4	4	20	3	15	3	1	3	3	3	3	2	3	3	2	5	5	2	1	2	1	2	3	5	2	3	3	2	2	1	2	2	2	0.271455
032653a1-7811-41b4-8cb1-9bead9a17e79	2	2	49	2	66	55	140	1	3	3	3	3	1	28.0612	2	4	4	19	3	15	3	1	2	2	2	2	2	3	3	5	5	5	2	2	2	3	2	3	5	2	3	3	3	2	4	3	2	2	-0.911314
073103e9-8346-4f6a-9810-1a76a86bf81f	5	7	69	2	69	35	150	1	2	1	1	1	1	15.5556	4	4	2	20	3	15	3	2	3	3	2	2	2	3	7	4	5	5	2	1	3	2	2	2	3	2	2	3	1	2	1	2	2	1	1.45422
079f803a-36a3-4d03-b361-bb17f6b70d24	4	16	94	2	68	54	153	1	2	3	3	3	1	23.0681	3	3	4	20	3	15	3	2	3	3	2	2	2	3	4	5	5	5	2	1	3	3	2	2	5	2	3	3	3	2	3	2	2	1	0.271455
08dc4bd2-0ae4-46ca-a7bb-07d0902dce85	4	15	25	2	66	50	154	1	2	3	2	2	1	21.0828	4	4	4	20	3	15	3	1	3	3	3	3	2	3	4	2	5	3	2	2	3	3	1	2	2	2	3	3	3	2	3	3	1	1	1.45422
0d39bbcc-8f5f-431a-b114-835da8613d66	2	7	216	2	66	85	160	1	3	3	3	3	1	33.2031	3	4	4	20	3	11	2	3	2	2	2	2	2	3	2	3	5	5	2	2	2	3	2	3	5	2	3	3	3	2	3	1	2	2	0.271455
100037ab-b879-42b6-8829-52d8436a2298	3	4	83	2	66	60	163	1	2	3	3	3	1	22.5827	3	3	4	20	3	15	3	3	3	2	2	2	2	3	4	4	5	5	2	1	3	3	2	2	5	2	3	3	3	2	1	2	1	1	0.271455
109a48b5-8058-442d-9dc8-b56e518992e8	2	10	20	2	61	43	150	1	2	3	3	3	1	19.1111	3	3	2	20	3	15	3	2	3	3	3	3	2	3	4	5	5	5	2	1	3	3	2	2	3	2	3	3	3	2	3	1	1	1	0.271455
1775a310-8d00-4eb8-976f-dca79fd96121	3	8	175	2	63	35	142	1	3	3	3	3	1	17.3577	1	3	2	16	3	6	1	1	3	3	1	3	2	3	5	1	5	5	2	2	2	3	1	1	1	1	3	3	3	2	3	1	2	1	-2.09408
188cb36f-2b79-4abf-98f8-10935e6c6c65	2	10	28	2	62	53	145	1	4	3	3	3	1	25.2081	3	3	4	20	3	15	3	2	2	2	2	2	2	3	3	5	5	5	2	1	2	1	1	3	2	2	3	3	3	2	3	3	1	2	0.271455
19b518c3-7867-480c-b3b4-0687f3e78ce4	1	3	159	2	63	60	155	1	2	3	3	3	1	24.974	5	3	4	20	3	15	3	3	3	3	2	3	2	3	4	5	5	5	2	1	3	3	2	1	5	2	3	3	3	2	4	3	2	1	2.63699
29410b67-4883-462c-af75-53e8a9d8a963	5	7	64	2	65	47	150	1	2	1	1	1	1	20.8889	4	3	4	20	3	15	3	3	3	3	2	2	2	3	4	4	5	5	2	1	3	3	2	2	1	2	2	3	1	2	1	2	1	1	1.45422
2ab5bc8f-84a5-4b01-8aaf-15819da21393	4	20	214	2	68	43	156	1	3	1	1	1	1	17.6693	2	4	4	20	3	12	2	3	2	2	2	2	2	3	5	3	5	5	2	2	2	3	2	2	5	2	3	3	1	2	3	3	2	2	-0.911314
2b340a2c-0bc0-4701-92fc-f917a9052696	2	15	105	2	62	65	165	1	3	3	3	3	1	23.8751	2	3	4	20	3	15	3	1	2	2	2	2	2	3	4	3	5	2	2	1	2	2	1	2	4	2	3	3	3	2	1	3	1	2	-0.911314
2c163542-a597-4243-ac44-c47e16a0b8f7	3	8	236	2	61	59	159	1	2	3	3	3	1	23.3377	3	3	4	20	3	15	3	1	3	3	3	2	2	3	4	5	5	5	2	1	3	3	2	2	4	2	1	3	3	4	1	3	2	2	0.271455
2cf1e72d-c90c-4949-953f-1df4e54d65b3	2	2	41	2	65	46	151	1	2	3	3	2	1	20.1746	2	4	4	20	3	14	3	2	3	3	3	2	2	3	4	3	5	5	2	2	3	3	2	2	3	2	3	3	3	2	3	2	2	1	-0.911314
31dbd897-be3a-4bea-8a0e-c0d2914851f5	2	7	150	2	64	55	155	1	3	3	3	3	1	22.8928	3	4	4	20	3	15	3	2	3	3	2	2	2	3	4	5	5	5	2	2	2	2	1	1	3	2	2	3	3	1	3	2	1	2	0.271455
32fa87e0-31ad-4f1f-85af-52625c2bdac6	4	3	44	2	69	44	150	1	3	1	1	2	1	19.5556	4	4	4	20	3	15	3	3	3	3	3	3	2	3	4	4	5	5	2	2	2	3	2	2	5	2	3	3	1	2	3	1	1	1	1.45422
34192a63-9b53-4994-86fd-c7fadbff206e	3	8	182	2	65	57	152	1	3	3	3	2	1	24.6711	3	3	4	20	3	15	3	3	3	2	2	1	2	3	4	4	5	5	2	1	2	3	2	2	5	2	3	3	3	2	3	2	2	1	0.271455
35d9d7b8-e38b-42d4-baac-de7cf054ab9d	3	6	148	2	60	80	165	1	3	3	3	3	1	29.3848	2	2	2	20	3	15	3	2	2	2	3	2	2	3	3	4	5	5	2	2	2	2	1	2	4	2	3	3	3	2	3	1	1	1	-0.911314
3f02c1e1-a740-40cf-835b-2d8abad78f69	1	15	182	2	66	32	155	1	3	3	3	3	1	13.3195	2	4	4	20	3	15	3	3	2	3	2	2	2	3	7	3	5	5	2	2	2	2	2	2	3	2	2	2	3	2	3	2	2	2	-0.911314
3fb18485-712f-40eb-99df-50889a1c0a22	5	10	4	2	62	84	156	2	3	1	1	1	1	34.5168	3	4	4	19	3	15	3	3	3	3	3	2	2	3	2	4	5	5	2	2	2	3	2	2	5	2	2	3	1	1	3	3	1	2	0.271455
48249a24-41da-408b-b76f-7a3fb6ba77ce	4	16	84	2	60	53	155	1	2	3	2	2	1	22.0604	3	2	2	20	3	15	3	3	3	3	2	2	2	3	4	1	5	5	2	1	3	3	2	3	5	2	3	3	3	3	1	2	2	1	0.271455
4a05ae16-b729-4177-b133-7f4aad90bfef	4	20	163	2	66	55	150	1	3	1	2	2	1	24.4444	3	4	4	20	3	15	3	2	3	3	3	3	2	3	4	3	5	4	2	1	2	2	2	2	4	2	3	3	1	2	3	3	1	2	0.271455
4ad3f026-cd8a-44e2-ba9a-4f3cb5878cdd	5	7	70	2	60	65	150	1	2	3	3	3	1	28.8889	4	2	2	20	3	14	3	2	3	3	2	2	2	3	3	2	5	5	2	1	3	3	2	2	4	2	2	3	3	2	1	2	1	1	1.45422
4c58ec40-1c7d-4918-b8f8-0103ecc3ba1e	4	19	63	2	66	50	170	1	3	3	3	3	1	17.301	5	2	2	20	3	10	2	3	3	3	2	2	2	3	5	4	5	5	2	1	2	3	2	3	4	2	3	3	3	2	1	3	2	2	2.63699
4cd1dbf2-64db-4c86-9024-18abb4f570e3	2	7	151	2	62	50	142	1	3	3	3	3	1	24.7967	3	4	4	19	3	15	3	2	3	3	2	2	2	3	4	5	5	5	2	1	2	3	1	1	3	2	3	3	3	3	1	2	2	1	0.271455
4d852cd4-7e82-46a7-b30d-087dad249b37	4	3	29	2	65	56	153	1	2	1	1	1	1	23.9224	4	4	4	20	3	15	3	3	3	3	3	3	2	3	4	5	5	3	2	1	3	3	2	2	5	2	3	2	1	2	3	1	1	1	1.45422
502a5839-bc15-495e-ba41-1a23302dce76	2	11	106	2	62	62	150	1	2	3	3	3	1	27.5556	4	4	4	20	3	15	3	3	3	3	2	2	2	3	3	3	2	5	2	1	3	2	1	2	3	2	3	3	3	2	3	3	2	1	1.45422
517d46c1-4366-4e2d-ba5c-0816d4fc36a3	4	20	155	2	66	59	150	1	2	1	2	2	1	26.2222	3	4	4	20	3	15	3	1	3	3	3	3	2	3	3	3	5	5	2	1	3	2	2	2	4	2	3	3	1	2	3	3	2	2	0.271455
52aa389a-99d2-4e31-9eb7-3f8f48459f7d	1	3	157	2	68	50	150	1	2	3	3	3	1	22.2222	5	3	4	20	3	15	3	1	3	3	3	3	2	3	4	4	5	5	2	1	3	3	2	3	5	2	3	3	3	2	1	2	2	2	2.63699
550917fe-890c-4709-a730-c5eb61685a14	2	7	230	2	68	50	149	1	3	3	3	3	1	22.5215	2	4	4	20	3	15	3	1	3	3	2	2	2	3	4	4	5	5	2	1	2	2	1	1	4	2	3	3	3	2	3	1	1	1	-0.911314
55d89bd9-d93a-4f35-b76c-8975bcb9b009	4	20	154	2	63	47	158	1	2	1	2	2	1	18.8271	3	4	4	20	3	15	3	2	3	3	3	3	2	3	4	3	5	5	2	1	3	2	2	2	4	2	3	3	1	2	3	3	2	2	0.271455
57c87e2d-cd8a-4300-8050-5b8e7d1cfa87	4	15	119	2	63	35	140	1	2	3	3	3	1	17.8571	2	3	3	20	3	10	2	1	2	2	2	3	2	3	5	3	5	5	2	2	3	2	2	2	3	2	3	3	3	2	3	2	2	2	-0.911314
59286a49-4f9e-43b1-bae9-74e9652c2af1	4	15	122	2	69	40	160	1	3	1	1	1	1	15.625	3	3	3	20	3	15	3	3	2	2	3	3	2	3	7	4	4	5	2	2	2	1	1	2	3	2	3	3	1	2	3	1	1	2	0.271455
5af9ec36-645c-4774-82a2-ccde766e7180	1	9	136	2	61	50	160	1	1	3	2	2	1	19.5312	3	4	4	20	3	11	2	1	3	2	2	2	2	3	4	1	5	5	2	2	1	2	2	1	2	2	1	3	3	2	3	2	1	2	0.271455
5c217927-673c-4fcb-bd0e-d78984d468cc	4	20	207	2	65	68	160	1	2	3	3	3	1	26.5625	4	4	4	20	3	15	3	3	3	2	2	2	2	3	3	3	5	3	2	1	3	3	2	3	5	2	3	3	3	3	5	3	2	1	1.45422
5db0e506-4f3b-4fb0-bf65-247cd065e92c	5	7	112	2	64	66	150	1	2	3	3	3	1	29.3333	3	3	2	20	3	14	3	2	3	2	2	3	2	3	3	4	5	5	2	1	3	1	2	2	4	2	3	3	3	2	1	1	1	1	0.271455
5ea015ac-42e4-4a99-8a2b-d472f3737b71	2	11	193	2	63	55	156	1	2	3	3	3	1	22.6003	3	3	4	20	3	15	3	3	3	3	2	2	2	3	4	4	1	5	2	1	3	2	1	2	2	2	3	3	3	2	1	2	2	2	0.271455
5f6f8fa1-531b-4e87-9a0a-af99f9df2d1c	2	15	93	2	61	45	145	1	3	3	3	3	1	21.4031	2	3	1	20	3	15	3	3	2	2	2	2	2	3	4	4	1	5	2	1	2	3	1	2	4	2	3	3	3	2	1	1	1	1	-0.911314
639d4e1a-f594-4cbc-9aa2-96a85d1770b3	4	15	125	2	65	40	160	1	2	1	1	1	1	15.625	3	4	4	20	3	15	3	3	2	2	3	3	2	3	7	2	3	5	2	1	3	2	1	2	3	2	3	3	1	2	1	2	2	1	0.271455
63dbe2e9-ceb3-4b3f-9ba3-f287d334cd81	2	10	23	2	63	56	150	1	2	3	2	2	1	24.8889	2	4	4	20	3	14	3	3	2	1	3	2	2	3	4	5	2	5	2	1	3	1	1	2	4	2	3	3	3	2	3	2	1	2	-0.911314
66ac67ff-b6b5-4745-9def-4965c1063d59	4	20	210	2	61	58	155	1	2	3	3	3	1	24.1415	3	4	4	20	3	14	3	3	2	2	2	2	2	3	4	3	5	5	2	1	3	3	2	2	4	2	3	3	3	3	5	3	2	1	0.271455
670eeca0-18ff-43ac-a934-ce0944e213ce	3	8	211	2	68	58	150	1	3	3	3	3	1	25.7778	2	4	2	20	3	11	2	1	2	2	1	2	2	3	3	2	5	5	2	2	2	3	2	2	4	2	3	3	3	3	4	1	1	1	-0.911314
675ae29c-4257-403b-8e0e-2272affbe529	5	7	68	2	66	75	170	1	2	3	3	3	1	25.9516	4	2	2	20	3	15	3	2	3	3	2	2	2	3	3	3	5	5	2	1	3	3	2	2	2	2	3	3	3	2	1	2	1	1	1.45422
6845bde8-6b83-4627-b75a-864953aaa61a	5	3	7	2	63	70	155	1	2	2	1	1	1	29.1363	4	4	4	20	3	15	3	1	1	2	2	2	2	3	3	4	5	5	2	1	3	3	2	2	3	2	3	3	2	2	1	2	1	1	1.45422
6afb6515-8b66-49b9-81a2-4e85aebfb657	2	2	58	2	67	68	155	1	2	3	3	3	1	28.3039	2	3	4	20	3	15	3	1	2	2	2	2	2	3	3	4	5	5	2	1	3	3	2	1	4	2	3	3	3	3	1	3	2	2	-0.911314
6d467fcf-b1f0-4ba3-b033-8054c43e10e4	4	20	153	2	61	42	157	1	2	3	3	2	1	17.0392	3	4	4	20	3	15	3	3	3	3	3	3	2	3	5	3	5	5	2	1	3	2	2	2	4	2	3	3	3	2	3	3	2	1	0.271455
6d498907-7c7e-45c0-9705-fc6d054d193f	4	20	219	2	68	48	155	1	3	1	1	2	1	19.9792	3	4	4	20	3	13	3	2	2	2	2	2	2	3	4	3	2	5	2	1	2	3	2	2	4	2	3	3	1	2	4	3	2	2	0.271455
70552d7e-6893-4a92-8f3f-f80e853652bf	4	15	113	2	60	50	150	1	3	3	3	3	1	22.2222	3	3	3	20	3	15	3	3	2	2	3	3	2	3	4	3	5	5	2	2	2	1	2	3	5	2	3	2	3	2	3	1	1	1	0.271455
71e9a95a-13f1-4454-ae9e-3d7518b8b00d	5	7	136	2	66	65	153	1	3	3	2	2	1	27.7671	4	2	2	20	3	15	3	2	3	3	3	3	2	3	3	5	5	5	2	1	2	3	2	2	5	2	3	3	3	2	3	3	2	2	1.45422
71fe29ca-4274-45b6-a8da-f9ef4aaa1879	5	7	110	2	64	67	170	1	3	1	1	1	1	23.1834	3	4	4	20	3	15	3	1	3	2	2	2	2	3	4	2	5	5	2	2	2	2	2	2	4	2	3	3	1	2	3	2	1	2	0.271455
751a27b0-ba60-47fe-829c-c76fa1ab09dd	2	7	7	2	69	57	150	1	1	3	3	3	1	25.3333	3	4	2	20	3	13	3	2	3	3	3	2	2	3	3	3	5	5	2	1	1	3	1	3	3	2	3	3	3	2	3	2	1	2	0.271455
75bd72a7-0bbd-441e-b58c-480bb43a14f5	3	6	202	2	63	74	155	1	4	3	2	2	1	30.8012	2	4	4	20	3	9	2	1	2	2	2	1	2	3	2	4	5	5	2	1	2	1	2	2	4	2	3	3	3	2	3	1	1	1	-0.911314
78a7a638-618a-4b40-a3ed-a69ee9b02efd	3	2	59	2	68	43	142	1	1	5	3	3	1	21.3251	2	3	4	20	3	15	3	3	3	2	2	2	2	3	4	5	5	5	2	1	1	3	2	3	4	1	1	3	5	2	3	2	1	1	-0.911314
7b83e9ae-9ee3-4fc1-9ff0-9c04c47b39cc	2	2	37	2	62	73	160	1	5	3	1	2	1	28.5156	3	2	4	20	3	15	3	1	3	2	2	2	2	3	3	2	5	5	2	2	2	3	2	2	3	2	3	3	3	2	3	1	2	1	0.271455
7ba32687-2423-4063-a872-dfff22c23656	3	6	207	2	65	63	155	1	2	3	3	2	1	26.2227	2	2	4	20	3	14	3	1	3	3	2	2	2	3	3	3	5	5	2	1	3	3	2	2	5	2	3	3	3	4	3	1	1	1	-0.911314
7ced9de6-bb5d-44c2-9838-61b5b77b807c	1	3	153	2	66	64	160	1	2	3	3	3	1	25	4	4	4	20	3	15	3	2	3	3	3	2	2	3	3	5	5	5	2	1	3	3	1	1	5	2	3	3	3	2	4	3	2	2	1.45422
803705e5-5315-498b-9854-535fb472f8a3	5	3	24	2	60	63	150	1	2	3	3	3	1	28	3	3	2	20	3	15	3	3	1	3	2	2	2	3	3	4	5	3	1	1	3	1	2	2	4	2	1	3	3	2	3	1	1	2	0.271455
856c9046-4cfc-43d5-ba68-56c0653510e0	5	10	172	2	62	50	150	1	1	3	3	3	1	22.2222	3	2	4	19	3	15	3	1	3	3	3	3	2	3	4	5	5	5	2	1	1	1	2	2	4	2	3	3	3	2	3	2	1	1	0.271455
8749c688-4669-4e8b-b97a-34738f9d64d4	4	1	133	2	62	47	160	1	2	2	3	3	1	18.3594	4	4	4	20	3	15	3	3	3	2	3	3	2	3	5	5	5	5	2	1	3	3	2	3	5	2	3	3	2	2	1	2	1	1	1.45422
8a0517c5-bd1e-47a7-8f01-88aae96f0c03	4	16	78	2	61	44	148	1	2	1	1	1	1	20.0877	3	3	4	20	3	13	3	1	3	3	2	2	2	3	4	4	5	5	2	1	3	3	2	2	4	2	3	3	1	2	3	1	2	2	0.271455
8ab1c828-075d-4663-b1f9-8ce5455008e9	5	7	158	2	64	51	153	1	1	2	2	2	1	21.7865	3	3	4	20	3	14	3	3	2	3	3	2	2	3	4	5	5	5	2	1	1	1	2	2	4	2	3	3	2	2	3	1	2	1	0.271455
8f125822-c7d1-4596-a5ec-4902e84cdf1f	5	3	38	2	64	44	150	1	2	1	1	1	1	19.5556	2	3	4	20	3	9	2	1	3	3	2	2	2	3	4	2	5	5	2	2	3	2	2	2	4	2	3	3	1	1	3	1	1	2	-0.911314
90875398-1c03-4cd0-978c-d75ba31c53c7	3	2	45	2	62	63	145	1	2	6	3	3	1	29.9643	4	3	2	20	3	13	3	1	1	3	2	2	2	3	3	5	5	5	2	2	3	3	2	3	5	2	3	3	6	2	3	2	2	2	1.45422
91d0c477-6062-4484-bf07-11056589e69d	2	2	50	2	61	61	155	1	2	3	3	3	1	25.3902	2	3	4	17	3	9	2	3	3	3	3	2	2	3	3	5	5	5	2	2	3	3	2	2	5	2	3	3	3	3	3	3	2	1	-0.911314
9347375a-50e8-446c-b451-15cf365d954d	3	4	81	2	62	65	148	1	5	3	2	2	1	29.6749	2	3	4	18	3	15	3	1	2	2	2	2	2	3	3	4	1	5	2	2	2	2	1	2	4	2	3	3	3	2	3	1	1	1	-0.911314
95aa0f03-6f32-45a0-acab-300781294962	5	3	21	2	63	62	160	1	2	3	3	2	1	24.2187	4	2	2	20	3	13	3	1	2	3	2	2	2	3	4	2	5	5	2	1	3	3	2	2	2	2	3	3	3	2	3	1	1	1	1.45422
95e231bd-b1ba-4ce0-be0c-20b370c99739	5	3	26	2	65	39	150	1	3	1	1	1	1	17.3333	3	4	4	20	3	15	3	3	3	3	3	2	2	3	5	5	1	5	2	1	2	3	2	2	4	2	3	3	1	2	3	1	1	2	0.271455
9686c1ed-4753-47ae-8ee6-8fb2cafb080f	3	2	9	2	63	45	110	1	2	3	3	3	1	37.1901	3	2	2	20	3	15	3	3	3	3	2	2	2	3	2	4	5	5	2	1	3	2	2	2	4	1	1	3	3	2	3	2	1	2	0.271455
97f61666-3e07-445e-b7d8-bc488f218aff	4	20	205	2	67	50	153	1	2	2	1	2	1	21.3593	3	2	4	20	3	13	3	1	2	2	2	2	2	3	4	3	5	5	2	1	3	3	2	2	4	2	3	3	2	3	5	3	2	1	0.271455
9b99ffb4-efca-4a4b-9d5d-4d59f6afb158	5	10	185	2	63	42	150	1	2	3	3	3	1	18.6667	3	4	4	18	3	15	3	3	3	3	3	2	2	3	4	4	2	2	2	1	3	2	2	2	5	2	3	3	3	1	3	2	2	1	0.271455
9eeda2d0-a3c4-45a2-8839-4d7fbfd66248	2	2	38	2	61	80	155	1	2	3	3	2	1	33.2986	2	4	4	19	3	14	3	1	3	3	3	3	2	3	2	4	5	5	2	2	3	3	1	1	3	2	3	3	3	2	3	2	2	1	-0.911314
a196ce33-e550-45c6-a9f2-13ef8b9aa00b	4	20	177	2	64	54	150	1	3	1	2	2	1	24	3	4	4	20	3	15	3	3	3	3	3	3	2	3	4	3	5	5	2	1	2	2	1	2	4	2	3	3	1	2	3	3	2	1	0.271455
a314d96b-da71-4bee-9979-9b495a04bdbe	2	7	8	2	65	55	150	1	2	4	3	3	1	24.4444	3	3	3	20	3	15	3	1	3	3	3	2	2	3	4	2	5	5	2	2	3	3	2	3	3	2	3	3	4	2	3	3	1	2	0.271455
a341394b-2b68-4832-a737-73184a4964d8	5	10	163	2	66	40	160	1	2	2	1	3	1	15.625	3	4	4	20	3	15	3	3	3	3	3	3	2	3	7	3	5	5	2	1	3	2	2	2	4	1	2	3	2	3	3	2	1	2	0.271455
a400bcc9-d229-41b5-8e06-3c7ee4e4f5f5	5	7	87	2	64	42	147	1	2	3	2	2	1	19.4363	2	3	4	19	3	14	3	3	3	3	2	2	2	3	4	4	5	5	2	1	3	1	2	2	5	2	3	3	3	2	1	2	2	2	-0.911314
a40e22d5-3912-4ee4-8956-18b0b42ee326	4	15	118	2	66	45	150	1	2	3	2	2	1	20	2	3	3	20	3	15	3	1	2	2	2	2	2	3	4	2	5	5	2	2	3	2	2	2	2	2	3	3	3	2	3	1	1	2	-0.911314
a5e52f63-badd-40eb-90d8-1c4c333e7ba9	4	3	35	2	64	62	158	1	2	3	3	3	1	24.8358	5	2	4	20	3	15	3	3	3	3	2	3	2	3	4	4	5	5	2	2	3	3	2	2	5	2	3	3	3	2	3	2	1	1	2.63699
a6928089-df58-4f71-8fe4-2fa521f33e67	3	8	173	2	64	55	152	1	2	3	3	3	1	23.8054	5	2	4	20	3	15	3	2	3	3	3	2	2	3	4	2	5	5	2	1	3	3	2	2	5	2	3	3	3	3	1	1	2	1	2.63699
a6f661eb-32b2-49e3-b519-4591f1c636b9	3	2	53	2	65	67	155	1	2	3	3	3	1	27.8876	2	3	2	20	3	12	2	2	3	2	2	2	2	3	3	4	5	5	2	1	3	3	1	1	2	1	1	3	3	3	1	3	2	1	-0.911314
a9ed22d0-45f2-4bf9-a2a0-7be4db09c27d	5	10	221	2	64	48	145	2	3	1	1	1	1	22.83	3	4	4	20	3	13	3	3	3	2	3	2	2	3	4	4	5	5	2	1	2	2	2	2	5	2	3	3	1	2	3	1	1	1	0.271455
aa1f03fc-b455-4e3b-b3ef-5a03e762e919	5	3	61	2	65	55	150	1	3	1	1	1	1	24.4444	4	2	2	20	3	15	3	3	3	3	2	3	2	3	4	4	5	5	2	1	2	3	2	3	5	2	3	3	1	2	1	1	1	2	1.45422
aba96fe6-245f-40e1-b95c-6c10464c0fbb	4	20	172	2	61	62	170	1	2	3	3	2	1	21.4533	3	4	4	20	3	13	3	2	3	3	3	3	2	3	4	3	5	5	2	2	3	2	2	2	4	2	3	3	3	2	3	3	2	1	0.271455
ac4466d9-ca42-460a-bb8e-2ba6c3defb5b	2	7	160	2	67	60	155	1	3	3	3	3	1	24.974	4	3	4	20	3	15	3	2	3	3	3	3	2	3	4	5	5	5	2	1	2	3	1	2	3	1	2	3	3	1	3	2	2	1	1.45422
b2006900-60f5-49e2-87f2-cf9802d04492	5	10	171	2	65	50	150	1	1	2	1	3	1	22.2222	3	4	4	20	3	15	3	2	3	3	3	3	2	3	4	4	5	5	2	1	1	1	2	2	5	2	3	3	2	1	1	2	2	1	0.271455
b2b90d8b-460f-429f-8cce-b57a21ab167f	3	2	35	2	61	57	153	1	5	6	3	3	1	24.3496	5	4	4	20	3	15	3	3	3	2	2	2	2	3	4	5	5	5	2	1	2	3	2	3	5	2	3	3	6	3	4	2	2	1	2.63699
b3acb215-6cee-474f-a5bb-872509e664d6	3	8	166	2	62	65	150	1	3	1	1	1	1	28.8889	3	3	2	20	3	14	3	3	3	3	2	2	2	3	3	1	1	5	2	2	2	3	1	1	4	1	1	1	1	1	3	3	1	2	0.271455
b439c001-996c-4370-b032-d38c7ced30f5	1	5	3	2	62	58	155	1	2	5	3	3	1	24.1415	4	2	2	20	3	15	3	1	3	3	2	2	2	3	4	5	5	5	2	2	3	1	2	3	3	1	3	3	5	2	1	1	1	1	1.45422
b6a9f07a-92f8-4ea2-8723-174587ae4de0	4	15	108	2	65	55	160	1	2	2	2	2	1	21.4844	3	3	3	20	3	15	3	1	2	2	3	3	2	3	4	4	5	5	2	1	3	2	2	3	5	2	3	3	2	2	1	2	2	1	0.271455
b897f7a0-a41a-4232-bfd3-bac74d3ff9af	4	15	102	2	63	57	160	1	2	1	1	2	1	22.2656	3	2	2	20	3	15	3	2	3	3	3	3	2	3	4	3	5	5	2	2	3	2	2	3	5	2	3	3	1	2	3	2	2	2	0.271455
b96c7523-f4c3-446e-8d62-ba283cdd7fe2	5	7	121	2	61	66	155	1	2	3	3	3	1	27.4714	5	4	4	20	3	15	3	2	3	3	2	2	2	3	3	5	5	5	2	1	3	2	2	2	3	2	3	3	3	2	1	3	1	2	2.63699
bb6012c8-3f7d-4bd1-be2e-be0439cdc019	5	7	92	2	69	56	160	1	2	1	1	2	1	21.875	3	4	4	20	3	15	3	3	3	3	2	3	2	3	4	3	1	5	2	1	3	2	2	2	2	2	3	3	1	2	1	2	1	1	0.271455
be0a9164-6d19-4dd5-8ef0-39716ea215a2	1	13	84	2	65	56	156	1	2	3	2	2	1	23.0112	3	4	4	20	3	14	3	1	3	3	3	3	2	3	4	3	5	5	2	1	3	3	2	2	4	2	3	2	3	2	1	3	2	2	0.271455
bf6b321f-e59c-4d6f-a3e4-3e81f8f45619	3	6	139	2	69	48	155	1	2	3	2	2	1	19.9792	2	2	4	20	3	15	3	1	2	2	2	2	2	3	4	5	5	5	2	1	3	2	1	2	3	2	3	1	3	1	2	2	1	2	-0.911314
c53bb9e3-68ea-4d11-a8ce-0a7b0792e534	4	3	43	2	64	50	152	1	2	1	1	2	1	21.6413	4	1	4	20	3	15	3	3	3	3	3	3	2	3	4	4	5	3	2	2	3	3	2	2	5	2	3	3	1	2	3	1	1	1	1.45422
c949f935-0278-42d8-b7ba-8f2af80f748c	4	20	169	2	66	73	170	1	3	1	1	1	1	25.2595	3	4	4	20	3	13	3	2	3	3	3	3	2	3	3	3	5	5	2	1	2	2	2	3	4	2	3	3	1	2	3	3	2	2	0.271455
cb966df8-7dc6-4e7b-a6ed-f875649c7b38	4	16	88	2	64	47	160	1	3	1	1	1	1	18.3594	3	4	4	20	3	15	3	1	3	3	2	2	2	3	5	2	5	4	2	2	2	3	2	2	4	2	3	3	1	2	3	3	2	2	0.271455
cc21c1bd-4fd5-4adb-bdf0-70716824745f	4	3	31	2	60	45	155	1	2	1	1	2	1	18.7305	4	3	2	20	3	15	3	1	3	3	3	3	2	3	4	5	1	5	2	1	3	3	2	1	5	2	3	3	1	3	1	2	1	1	1.45422
cdfe6faf-6932-4d2d-a940-5fb7a34a61cd	4	19	64	2	63	60	150	1	3	3	2	2	1	26.6667	5	3	4	20	3	11	2	3	3	3	2	2	2	3	3	4	5	5	2	1	2	3	2	3	3	2	3	3	3	2	1	2	2	2	2.63699
d03c6369-6f06-4d56-9765-349f4217f407	5	7	128	2	66	45	160	1	2	3	2	2	1	17.5781	2	3	4	20	3	10	2	3	3	1	2	2	2	3	5	4	5	1	2	1	3	3	2	2	3	2	3	3	3	2	3	1	1	1	-0.911314
d16a8801-ac97-4386-b634-ead44d1be3b0	2	11	117	2	64	66	150	1	2	3	2	2	1	29.3333	4	3	2	20	3	5	1	2	3	3	2	2	2	3	3	3	5	5	2	2	3	2	1	1	2	2	3	3	3	1	3	2	2	2	1.45422
d4c693d6-bdc1-4e7a-a8d1-992ab930e8a6	4	16	92	2	63	57	149	1	3	1	1	1	1	25.6745	3	3	2	20	3	15	3	3	3	3	2	2	2	3	3	4	5	5	2	1	2	3	2	2	5	2	3	3	1	2	3	3	2	2	0.271455
d550fb60-08de-4e54-bb96-29703e6df179	5	10	187	2	65	50	148	1	3	3	3	3	1	22.8269	3	3	4	20	3	15	3	3	3	3	3	3	2	3	4	2	5	5	2	1	2	3	2	2	4	2	3	3	3	2	3	1	1	2	0.271455
dc7e8f22-0236-40cc-8793-3524d49a1418	5	7	157	2	61	50	158	1	3	3	3	3	1	20.0288	4	4	4	20	3	15	3	3	3	3	2	2	2	3	4	5	5	5	2	1	2	2	2	3	5	2	3	3	3	3	1	2	2	1	1.45422
dd9e4097-34e0-4bbb-886a-5662cf61812d	5	10	204	2	66	61	150	2	3	1	1	1	1	27.1111	3	2	2	20	3	11	2	2	3	3	2	2	2	3	3	4	5	5	2	1	2	3	2	2	4	2	3	3	1	4	1	2	2	2	0.271455
e42c6d8a-8f11-40b6-ad5d-e38a9e6d4dcf	4	1	137	2	62	59	160	1	2	3	3	3	1	23.0469	4	4	4	20	3	15	3	2	3	3	3	3	2	3	4	5	5	5	2	1	3	2	2	3	5	2	3	3	3	2	3	2	1	1	1.45422
ecba0cb2-313b-4690-bbc6-5cd6c3c1ea39	2	2	54	2	62	50	150	1	3	3	3	3	1	22.2222	2	3	2	20	3	13	3	3	2	2	2	2	2	3	4	5	1	5	2	1	2	2	2	2	5	2	3	3	3	2	1	2	2	1	-0.911314
ed0a33c5-4363-44a0-a96f-415d5febd17d	3	4	161	2	68	63	159	1	3	5	3	3	1	24.9199	3	3	4	20	3	15	3	2	3	2	2	2	2	3	4	5	5	5	2	2	2	2	1	2	5	2	3	3	5	2	3	1	1	2	0.271455
ed28e2e0-4cd1-4800-aa99-cef8535c9b05	4	19	58	2	64	56	155	1	2	3	2	3	1	23.3091	5	3	4	20	3	14	3	3	3	3	2	2	2	3	4	5	5	5	2	2	3	3	2	2	4	2	3	3	3	2	3	1	1	1	2.63699
f71a9f3f-e145-4e7c-9543-d6cc1329653c	5	7	101	2	63	48	147	1	2	3	3	3	1	22.213	3	2	4	20	3	15	3	1	3	3	2	2	2	3	4	4	5	5	2	1	3	3	2	2	4	1	1	3	3	2	3	2	2	2	0.271455
f7379edd-da71-4867-96b0-76f178d8d53e	1	6	97	2	61	65	160	1	2	3	3	3	1	25.3906	3	4	4	19	3	13	3	1	3	3	2	2	2	3	3	4	5	5	2	1	3	3	1	1	3	2	3	3	3	2	1	1	2	1	0.271455
fa00fe24-f3a9-426c-afa7-2fe5267712f9	2	11	120	2	68	63	155	1	2	3	3	3	1	26.2227	4	4	4	20	3	15	3	3	3	3	2	2	2	3	3	2	5	5	2	2	3	3	1	3	3	2	3	3	3	1	3	2	2	2	1.45422
fcf27be9-23fc-4bba-b577-def7a1165905	5	10	206	2	68	65	153	2	3	1	1	1	1	27.7671	3	4	4	20	3	14	3	2	3	2	3	2	2	3	3	4	5	5	2	2	2	1	2	2	4	2	3	3	1	1	3	1	1	2	0.271455
fd0a226a-c2e6-4dc1-a002-c1df2adb0a71	1	1	51	2	64	45	160	1	2	3	3	3	1	17.5781	3	2	4	20	3	15	3	3	1	2	2	2	2	3	5	4	5	5	2	1	3	2	2	3	4	2	3	3	3	2	1	2	1	2	0.271455
fed603df-9241-4e41-9691-10a878f80dfe	2	11	109	2	66	43	150	1	2	3	2	2	1	19.1111	3	4	4	20	3	15	3	3	3	3	2	2	2	3	4	2	2	5	2	2	3	3	1	2	3	2	3	3	3	1	4	2	1	2	0.271455
ff1c1e0b-3c22-45ad-bbaf-17c0c29c0aec	5	7	93	2	67	45	165	1	2	3	2	2	1	16.5289	5	4	4	20	3	5	1	1	2	2	2	2	2	3	6	2	5	5	2	1	3	1	2	2	3	2	3	3	3	2	3	1	1	2	2.63699
ff66d808-2001-48f0-911d-012adb602295	1	15	10	2	65	65	160	1	2	3	2	2	1	25.3906	3	4	4	20	3	14	3	2	3	3	3	2	2	3	3	4	5	5	1	2	3	3	1	1	4	2	3	3	3	2	4	2	1	1	0.271455
0e33ff07-9fc3-4222-a0e2-161f5b195650	1	7	170	2	73	68	155	1	3	3	2	2	2	28.3039	2	4	4	18	3	10	2	2	2	2	2	2	1	1	3	4	5	5	1	1	2	2	1	2	3	2	3	3	3	2	3	2	2	2	-0.911314
1aeb36b6-f2c5-404d-8b38-d725f842eda3	3	8	190	2	76	46	156	1	3	3	2	2	2	18.902	3	3	2	20	3	13	3	2	3	1	1	1	1	1	4	5	5	5	2	1	2	3	2	2	4	2	3	2	3	2	3	1	1	2	0.271455
1cd6a407-37c5-4c50-a4ef-b4222298511a	5	3	27	2	72	45	153	1	3	3	3	3	2	19.2234	3	2	2	18	3	10	2	1	2	3	2	3	1	1	4	1	5	5	2	2	2	1	2	2	4	2	3	3	3	2	2	1	1	2	0.271455
28e9843f-6f1b-4bc9-9ac2-3a4edd439224	3	8	220	2	79	63	155	1	2	3	3	3	2	26.2227	1	3	2	18	3	6	1	1	2	2	1	1	1	1	3	3	5	5	2	2	3	2	2	1	4	2	3	3	3	2	4	1	2	2	-2.09408
2b19a3e9-64b6-4bb5-8c35-bcaf507a31e7	2	7	165	2	71	60	150	1	2	3	2	2	2	26.6667	2	4	4	20	3	8	1	1	2	2	2	2	1	1	3	5	5	5	2	1	3	3	2	2	4	2	1	3	3	2	3	1	1	2	-0.911314
3c8c361a-6879-4e66-b902-968308c5f2f7	2	10	144	2	76	62	165	1	3	3	3	3	2	22.7732	2	2	4	20	3	15	3	1	3	3	2	2	1	1	4	5	5	5	2	2	2	2	1	2	3	2	3	3	3	1	3	3	1	2	-0.911314
3e81a8dc-ce12-4819-bba3-18438482eefa	3	2	32	2	77	54	153	1	1	4	3	3	2	23.0681	3	3	4	20	3	14	3	1	3	3	2	1	1	1	4	5	5	5	2	2	1	1	2	3	3	2	3	3	4	2	3	1	2	2	0.271455
3ee91f70-a75e-49da-aab6-e22bb051ca78	1	11	234	2	72	55	150	1	1	2	2	2	2	24.4444	2	4	4	20	3	9	2	2	2	2	2	2	1	1	4	2	5	5	1	1	1	2	1	1	3	1	1	3	2	2	3	1	1	2	-0.911314
469f55c5-ce80-43b2-a621-14bb53019852	1	14	19	2	71	54	160	1	3	3	2	2	2	21.0937	3	3	4	20	3	10	2	2	3	3	3	3	1	1	4	1	5	5	2	1	2	2	2	1	1	2	2	3	3	2	3	2	1	2	0.271455
4bb8cd25-709b-49fe-92b5-e71776ac5597	2	7	169	2	72	55	156	1	2	5	3	3	2	22.6003	2	4	4	20	3	11	2	2	2	2	2	2	1	1	4	5	5	5	2	2	3	2	2	2	1	2	3	3	5	2	3	1	1	2	-0.911314
632a69a0-2ca1-4536-bc4c-64af77f2b567	3	8	168	2	76	37	136	1	3	1	3	3	2	20.0043	3	2	3	20	3	15	3	2	3	3	2	2	1	1	4	3	5	5	2	2	2	3	2	2	4	2	3	3	1	2	3	3	1	2	0.271455
66b43b67-5334-4864-9cfe-a5538c004eda	4	3	36	2	78	65	140	1	2	2	2	2	2	33.1633	3	4	4	20	3	5	1	3	2	2	2	2	1	1	2	5	5	5	2	2	3	3	2	2	5	2	3	3	2	2	3	1	1	1	0.271455
78baa7d4-bb06-4e06-9d1b-e65efaf52d86	3	4	109	2	70	41	150	1	3	3	3	3	2	18.2222	4	3	4	20	3	15	3	3	2	2	3	3	1	1	5	2	5	4	2	2	2	3	2	2	4	2	3	3	3	2	3	1	1	1	1.45422
8c84230b-9866-49fa-836e-e9f1e47d112a	3	8	215	2	79	56	143	1	2	3	3	3	2	27.3852	2	4	2	18	3	8	1	1	2	2	1	2	1	1	3	4	1	5	2	2	3	2	2	3	4	2	3	3	3	2	4	1	1	1	-0.911314
9f8d83cf-8a4d-427a-9849-c4f8855fbe79	2	6	77	2	70	35	154	1	2	3	2	2	2	14.758	5	2	1	20	3	15	3	2	2	2	2	2	1	1	7	5	5	3	1	1	3	2	2	2	4	2	3	3	3	2	3	3	2	1	2.63699
b9b8b18e-2f70-486f-8d1d-03b7efa5cf65	1	12	75	2	78	56	160	1	2	3	3	3	2	21.875	3	3	2	20	3	8	1	2	2	1	2	1	1	1	4	4	5	5	2	2	3	2	1	1	4	2	3	2	3	2	3	1	2	2	0.271455
d8c08e19-4185-4520-843b-63fadea49740	3	6	127	2	72	57	150	1	2	3	3	3	2	25.3333	2	3	4	18	3	12	2	2	2	2	2	2	1	1	3	3	5	5	2	2	3	2	1	2	5	2	3	3	3	2	3	2	1	2	-0.911314
ee44e770-9245-48f9-843e-712272016147	3	8	231	2	79	45	150	1	2	3	3	2	2	20	3	2	4	20	3	5	1	1	2	2	2	2	1	1	4	5	5	5	2	2	3	3	2	1	5	2	3	3	3	2	3	1	2	2	0.271455
f32504e3-b26f-4653-8306-d5b4ce9b4bac	2	1	71	2	75	40	150	1	3	3	2	2	2	17.7778	2	3	1	19	3	8	1	2	2	1	2	2	2	1	5	4	5	5	2	2	2	2	1	1	2	2	2	3	3	2	3	2	1	2	-0.911314
029281ae-fb20-4dde-ae1b-81a86157d2f9	3	8	226	2	75	71	160	1	3	4	2	2	2	27.7344	3	4	4	20	3	12	2	2	2	2	2	2	1	2	3	4	5	5	2	2	2	3	2	2	4	2	1	3	4	2	3	2	2	1	0.271455
03033c0b-8055-4d00-9d8e-d06167b9fe2d	4	19	55	2	73	60	158	1	2	3	2	2	2	24.0346	3	3	4	20	3	14	3	1	3	3	2	2	1	2	4	3	5	5	2	2	3	2	2	2	4	1	3	3	3	2	3	2	2	2	0.271455
0f95a29c-f974-4e8a-bc34-351233c35ea1	3	6	25	2	71	44	158	1	2	3	3	3	2	17.6254	3	4	4	18	3	15	3	1	2	2	2	2	1	2	5	5	5	5	2	1	3	2	1	2	4	2	3	3	3	2	3	2	1	2	0.271455
10b2a548-3227-4a39-934a-d5825072e184	1	2	211	2	74	55	165	1	3	1	3	2	2	20.202	3	1	4	19	3	7	1	1	3	3	2	2	1	2	4	2	5	5	2	2	2	3	1	1	5	1	3	3	1	2	3	2	1	1	0.271455
14041760-0398-4997-9a3b-3fca77fa5555	2	7	223	2	70	68	155	1	2	3	3	3	2	28.3039	2	3	4	19	3	11	2	1	3	2	2	2	1	2	3	5	5	5	2	1	3	3	1	2	4	2	3	3	3	3	3	2	2	2	-0.911314
15e319de-9489-4178-a0dd-02f85f674a20	3	6	23	2	77	44	158	1	2	3	2	2	2	17.6254	3	4	2	18	3	12	2	1	2	2	2	2	1	2	5	5	5	5	2	2	3	2	1	2	4	2	3	3	3	2	3	2	1	2	0.271455
17ffdfe3-e484-40c7-ad20-544e35b715bc	3	8	189	2	74	44	148	1	3	2	3	3	2	20.0877	3	3	4	19	3	13	3	1	3	3	2	2	1	2	4	4	5	5	2	1	2	3	2	2	2	2	3	3	2	2	4	3	2	2	0.271455
20df9a16-9869-4acd-b4be-5cc4802cbda2	4	15	21	2	76	43	150	1	3	1	3	2	2	19.1111	3	4	4	20	3	13	3	3	3	3	2	2	1	2	4	2	5	5	2	2	2	2	1	2	3	2	3	3	1	2	3	3	2	1	0.271455
237cac4c-9595-476d-b5b3-8e98ec9a6517	3	8	229	2	70	73	147	1	2	3	2	2	2	33.7822	3	3	4	20	3	14	3	3	3	2	2	2	1	2	2	5	5	5	2	1	3	3	2	1	2	2	3	3	3	3	1	3	2	2	0.271455
3104b3d6-2aec-4c26-ac32-fd889b7c4f9f	1	9	145	2	70	38	150	1	2	3	3	2	2	16.8889	2	4	4	18	3	6	1	1	2	2	2	2	1	2	6	1	5	5	2	2	3	2	1	1	2	2	3	3	3	1	3	1	2	2	-0.911314
321ad53e-c73d-4849-9826-23e18541be83	5	7	127	2	75	40	155	1	2	3	2	2	2	16.6493	4	4	4	20	3	11	2	2	3	3	2	2	1	2	6	4	2	5	2	2	3	1	2	2	3	2	3	3	3	2	3	2	1	1	1.45422
3559c28b-d3da-4f55-a938-d134be4d9adc	3	8	164	2	71	52	160	1	2	3	1	1	2	20.3125	2	4	4	20	3	10	2	2	1	2	2	2	1	2	4	3	5	5	2	1	3	3	2	2	3	2	3	3	3	2	3	2	1	1	-0.911314
377ab717-3cc9-4d9e-be05-06f44e9214a4	1	8	32	2	70	60	155	1	2	3	3	3	2	24.974	4	4	4	20	3	15	3	1	3	3	2	2	1	2	4	5	5	5	2	2	3	2	1	1	5	2	3	3	3	2	3	2	2	1	1.45422
3bc7c2e0-3de0-407b-84ed-2a98d9064291	1	8	34	2	70	67	156	1	3	3	3	3	2	27.5312	2	4	4	14	3	7	1	2	2	2	2	2	1	2	3	1	5	5	2	2	2	2	1	1	1	2	3	3	3	2	3	2	1	2	-0.911314
3bd898f5-8ae9-440d-860c-dd8213227797	4	1	195	2	70	35	158	1	3	3	2	2	2	14.0202	1	3	4	20	3	10	2	2	2	2	2	2	1	2	7	4	5	5	2	2	2	1	2	2	5	2	2	3	3	2	4	2	1	1	-2.09408
4220d580-6aeb-4882-9076-6a185359d05a	3	6	199	2	78	46	154	1	3	3	3	2	2	19.3962	2	3	4	20	3	10	2	1	3	2	2	2	1	2	4	5	5	5	2	2	2	3	2	2	3	1	2	3	3	2	3	2	1	2	-0.911314
42c89d25-2355-447c-ad77-da38de4787ad	3	4	118	2	79	55	150	1	3	3	3	3	2	24.4444	2	2	3	20	3	11	2	2	2	2	2	3	1	2	4	2	5	5	2	2	2	1	1	2	2	2	3	3	3	2	3	1	2	2	-0.911314
440b5c56-d05a-4e0f-ba76-85c715ccdc30	1	13	181	2	72	60	160	1	1	3	2	2	2	23.4375	2	4	4	20	3	15	3	3	2	2	2	2	1	2	4	3	5	5	1	2	1	3	1	1	4	2	3	1	3	2	3	1	1	2	-0.911314
4e166276-fcf8-476a-b7f9-e7522d5cf140	1	13	183	2	72	55	156	1	5	2	2	2	2	22.6003	2	4	2	19	3	8	1	2	2	2	2	2	1	2	4	3	5	5	1	2	2	2	1	2	3	2	2	2	2	2	3	2	2	2	-0.911314
4e691444-6f26-41c5-8975-b6cf284211fc	1	10	120	2	75	55	154	1	2	3	3	3	2	23.1911	3	4	4	20	3	15	3	3	3	3	3	3	1	2	4	5	5	5	1	2	3	3	1	3	4	2	3	3	3	2	3	3	1	2	0.271455
511af27b-975f-456c-8422-2f2e95fdc40e	3	2	63	2	71	51	150	1	3	3	2	2	2	22.6667	3	2	4	19	3	14	3	1	3	3	2	2	1	2	4	5	5	5	2	2	2	1	1	2	5	2	3	3	3	2	3	2	1	2	0.271455
5446736f-dfd8-4a1d-be9a-530762da175d	1	6	104	2	72	53	145	1	2	3	3	3	2	25.2081	2	2	2	17	3	13	3	1	2	2	2	2	1	2	3	4	5	5	2	1	3	3	1	1	3	2	3	3	3	2	3	1	2	2	-0.911314
5d797ca1-bdd7-457d-a5ab-ef0881cd5bad	5	10	215	2	76	70	150	1	2	3	3	3	2	31.1111	2	3	4	20	3	10	2	1	3	3	1	2	1	2	2	3	5	5	2	2	3	2	2	2	3	2	2	3	3	3	3	3	1	2	-0.911314
604b8eac-51d0-42dc-9597-f72096a3bb83	3	4	93	2	73	52	158	1	2	3	2	2	2	20.83	3	4	4	20	3	13	3	1	2	2	2	2	1	2	4	5	5	5	2	2	3	3	2	3	5	2	3	3	3	2	3	1	1	2	0.271455
616965c1-f1ea-4b01-a52e-a5e6bcaa7d67	3	2	71	2	72	65	165	1	3	3	2	3	2	23.8751	2	4	4	20	3	15	3	2	2	2	2	2	1	2	4	4	5	5	2	2	2	2	2	2	4	2	2	3	3	2	3	1	1	2	-0.911314
6d0e41d3-8d31-4f8e-89ce-273a92ddeb16	2	15	95	2	72	85	165	1	2	3	2	2	2	31.2213	2	3	4	20	3	15	3	2	3	2	2	2	1	2	2	1	5	5	2	2	3	1	1	1	1	2	3	3	3	1	3	1	1	2	-0.911314
6e7bc6ee-16d6-4cc1-947d-547a5178e86d	3	6	122	2	75	56	155	1	2	3	3	3	2	23.3091	2	3	4	20	3	14	3	2	2	2	2	2	1	2	4	5	5	5	2	2	3	2	1	2	2	2	3	3	3	2	3	2	2	2	-0.911314
6f2ca11a-0386-4d93-9eee-af02b02d67e3	3	2	57	2	73	76	167	1	3	3	3	3	2	27.2509	2	4	4	19	3	13	3	1	2	2	1	2	1	2	3	2	5	5	2	1	2	2	1	1	3	2	3	3	3	2	3	3	2	1	-0.911314
7204c96e-3a66-4d5a-b072-8d22d7cfcca0	1	12	78	2	70	50	155	1	2	1	1	1	2	20.8117	2	3	2	11	2	5	1	2	3	3	3	2	1	2	4	1	5	5	2	2	3	2	1	1	1	2	3	3	1	2	3	1	1	2	-0.911314
796c7d0e-dd4f-4af4-b05e-e664f0e1d056	4	3	41	2	75	32	157	1	2	2	2	2	2	12.9823	4	4	2	20	3	15	3	2	3	2	2	3	1	2	7	4	1	5	2	2	3	3	2	3	5	2	3	3	2	2	3	1	2	1	1.45422
86f01453-05fc-46b8-b879-d3efbdaca9c1	5	10	189	2	74	53	150	1	2	3	2	2	2	23.5556	2	4	4	20	3	15	3	2	3	3	3	3	1	2	4	3	5	5	2	1	3	3	2	2	2	1	1	3	3	2	3	2	1	2	-0.911314
89846d80-fe6f-4e42-9cdb-2274b412a639	1	8	37	2	76	59	160	1	3	3	3	3	2	23.0469	3	3	4	20	3	13	3	2	3	3	2	2	1	2	4	4	5	5	2	2	2	2	1	2	5	2	2	3	3	2	3	2	2	2	0.271455
8d282152-9ab9-4c2c-9097-8d68e3633f00	1	6	100	2	71	70	156	1	2	3	3	3	2	28.764	1	3	4	20	3	7	1	1	1	1	2	2	1	2	3	2	5	5	2	2	3	3	1	1	2	2	3	3	3	2	3	1	1	1	-2.09408
9751031c-f4c9-4f6f-b542-2fdf5becd38e	1	9	143	2	73	52	140	1	3	1	1	1	2	26.5306	2	4	4	5	2	5	1	2	3	2	2	2	1	2	3	1	5	5	2	2	2	3	1	1	1	2	2	3	1	1	3	1	1	2	-0.911314
98740d92-30f5-4bbb-a5e3-02e4a94405b5	1	6	103	2	71	60	155	1	2	3	3	3	2	24.974	3	3	4	18	3	13	3	1	2	2	2	2	1	2	4	4	5	5	2	1	3	3	1	1	5	2	3	3	3	4	1	3	2	2	0.271455
9ab1edc1-798e-4845-bee7-748c989c24d7	3	2	40	2	72	46	147	1	2	4	3	3	2	21.2874	3	3	4	19	3	15	3	2	2	1	2	2	1	2	4	5	5	5	2	1	3	2	2	3	5	2	3	2	4	2	3	1	2	2	0.271455
9d95961d-23d9-4d05-b1a2-575bd1f0d690	2	7	172	2	75	48	145	1	2	4	3	3	2	22.83	2	3	4	19	3	6	1	1	2	2	2	2	1	2	4	5	5	5	2	2	3	1	2	1	2	2	3	3	4	2	3	1	1	2	-0.911314
a078f0d3-e80f-48f0-ae7a-c13bc1421d48	1	5	213	2	79	40	145	1	2	2	2	2	2	19.025	1	4	2	0	1	5	1	1	2	2	1	1	1	2	4	1	5	5	2	2	3	3	1	1	1	1	2	1	2	2	3	1	1	2	-2.09408
a0e93441-473a-445d-94ed-6dd445c7cc6b	5	7	139	2	76	49	154	1	3	1	2	2	2	20.6612	3	2	2	20	3	11	2	1	3	3	2	2	1	2	4	3	5	5	2	2	2	1	2	2	3	2	3	3	1	2	3	1	1	2	0.271455
a0eac8ac-aa4a-4863-abe5-97e955e873f8	3	8	169	2	71	39	149	1	3	3	2	2	2	17.5668	2	3	4	20	3	15	3	3	3	2	2	2	1	2	5	3	5	5	2	1	2	3	2	3	5	2	3	3	3	3	1	1	1	1	-0.911314
a3313a71-c795-44a4-b81a-0f6d07232de7	4	19	71	2	73	62	165	1	3	3	2	2	2	22.7732	3	3	4	20	3	7	1	2	3	3	2	2	1	2	4	2	5	4	2	2	2	3	1	2	2	2	3	1	3	2	3	2	1	2	0.271455
a701a159-7a01-4778-b7dd-41ed8bf2687a	1	14	26	2	71	49	160	1	1	3	2	2	2	19.1406	3	2	2	19	3	10	2	2	2	2	2	2	1	2	4	1	5	5	2	1	1	2	1	2	1	2	3	3	3	2	3	2	1	2	0.271455
ab511005-d577-4834-8bdf-15da1e59b2f6	1	2	199	2	79	49	150	1	2	3	3	3	2	21.7778	3	2	2	20	3	12	2	1	3	3	3	3	1	2	4	4	5	5	2	1	3	3	2	2	5	2	3	3	3	2	3	3	2	2	0.271455
acaa2a9c-86f1-43da-b4eb-40da823567b4	4	16	79	2	76	48	156	1	3	1	1	1	2	19.7239	3	4	4	20	3	15	3	2	3	3	2	2	1	2	4	4	5	5	2	1	2	3	2	3	4	2	3	3	1	2	3	3	2	2	0.271455
af114ea0-2306-420f-9a69-ab2821332126	3	4	113	2	71	45	150	1	2	3	3	3	2	20	2	2	4	19	3	11	2	1	2	2	2	2	1	2	4	2	5	5	2	2	3	2	1	1	4	1	3	3	3	2	3	2	1	2	-0.911314
b4c9c48f-3d64-44eb-a252-9acdcecd13bd	2	7	215	2	72	59	150	1	5	5	3	3	2	26.2222	4	4	4	20	3	13	3	3	3	3	2	2	1	2	3	4	5	5	2	2	2	2	2	3	4	1	2	3	5	2	3	1	2	1	1.45422
b73e064c-8ef4-48dc-99ea-f5754f55ceea	1	1	57	2	72	65	165	1	3	2	3	3	2	23.8751	3	4	2	20	3	15	3	1	3	2	2	2	1	2	4	3	5	5	2	1	2	2	2	3	3	2	2	3	2	2	3	2	1	2	0.271455
bb501518-d8bc-4208-bc23-f6eab7b881d1	3	6	205	2	70	78	162	1	2	3	2	2	2	29.7211	2	4	4	20	3	8	1	1	3	3	2	2	1	2	3	2	5	5	2	2	3	2	2	2	2	1	3	3	3	2	3	1	1	1	-0.911314
bbbc96e2-3a9f-4087-9378-0653344609fe	5	10	197	2	75	45	145	2	3	1	1	1	2	21.4031	3	4	4	18	3	5	1	3	3	2	2	1	1	2	4	3	5	5	2	2	2	3	2	2	3	2	3	3	1	2	3	2	2	2	0.271455
bee7cac2-985f-43bd-b1c8-5d681e73e28a	4	19	66	2	75	61	170	1	3	1	1	1	2	21.1073	3	4	4	20	3	7	1	2	3	3	2	2	1	2	4	2	5	5	2	2	2	2	1	2	2	2	3	3	1	2	3	2	1	2	0.271455
bf153475-79ae-4d9c-acab-4683c14abbb6	2	3	122	2	71	41	150	1	3	3	3	3	2	18.2222	3	3	2	20	3	15	3	2	2	2	2	1	1	2	5	5	5	5	2	2	2	2	2	2	4	2	3	3	3	2	3	2	1	1	0.271455
c34f86b4-d47c-46d9-bc38-fabce024f673	3	6	147	2	71	67	150	1	3	3	2	2	2	29.7778	3	3	4	20	3	10	2	1	2	3	2	2	1	2	3	4	5	5	2	2	2	2	1	2	4	2	3	3	3	2	3	2	1	2	0.271455
c7dcfe95-d1a4-469e-9616-9ab7d78d51a3	3	4	152	2	75	59	140	1	2	3	2	2	2	30.102	2	4	4	20	3	12	2	2	2	2	2	2	1	2	2	4	5	5	2	2	3	2	1	2	4	2	3	3	3	2	3	2	1	2	-0.911314
c836b746-0bc7-42d5-8b9c-b2703d5c4c3e	2	7	218	2	79	45	160	1	3	3	3	3	2	17.5781	3	4	3	20	3	15	3	3	3	3	2	2	1	2	5	3	5	5	2	2	2	1	1	2	2	2	2	3	3	2	3	1	2	1	0.271455
c94c0e3d-5e32-4676-8492-0b9287368aaa	3	4	106	2	75	50	147	1	1	3	2	2	2	23.1385	2	4	4	20	3	5	1	3	3	2	2	2	1	2	4	2	5	5	1	2	1	1	1	2	3	2	3	2	3	2	3	2	2	2	-0.911314
ce59d942-567a-4845-a2ef-3b2c084f831e	3	4	95	2	76	48	150	1	3	3	2	2	2	21.3333	3	2	4	20	3	13	3	3	2	2	2	2	1	2	4	3	5	5	1	2	2	2	1	2	3	2	3	3	3	2	3	2	1	2	0.271455
cf9d5e91-98f3-44e3-b0f7-5c338b687fe5	1	14	29	2	77	55	155	1	2	3	2	2	2	22.8928	3	2	4	16	3	10	2	2	3	3	2	2	1	2	4	2	5	5	2	1	3	2	2	2	2	2	3	3	3	2	3	2	1	2	0.271455
d1c8368e-39ed-4833-8b72-7166820569c0	2	11	204	2	70	61	152	1	2	3	3	3	2	26.4024	2	3	2	20	3	14	3	2	3	3	2	2	1	2	3	3	5	5	2	2	3	3	2	2	2	2	3	3	3	2	3	2	2	2	-0.911314
d20b0908-cac1-450c-8541-dbacd578fdbd	2	15	101	2	71	50	155	1	2	3	2	2	2	20.8117	2	4	4	20	3	15	3	1	2	3	2	1	1	2	4	1	5	5	2	2	3	3	1	2	2	2	3	3	3	1	3	1	1	2	-0.911314
d26a90b2-2f7d-4733-b505-a44d7d1018e8	5	7	91	2	74	35	145	1	3	3	3	3	2	16.6468	3	4	2	20	3	11	2	2	2	3	2	1	1	2	6	2	5	5	2	2	2	3	2	2	2	2	3	3	3	2	3	1	1	2	0.271455
d6211014-467f-4d4d-8b63-27565023f49b	3	6	120	2	71	49	155	1	3	3	2	2	2	20.3954	2	4	4	18	3	10	2	2	2	2	3	2	1	2	4	3	5	5	2	2	2	2	1	2	5	2	3	3	3	2	3	2	1	2	-0.911314
d93c9215-2354-4793-a025-639b28f1fd63	2	1	67	2	77	76	155	1	3	5	3	3	2	31.6337	2	2	2	20	3	7	1	2	3	3	2	2	1	2	2	4	5	5	2	2	2	3	1	1	4	2	3	3	5	2	3	3	1	2	-0.911314
dba65a4f-8246-4c4b-b6f7-9f1fd8614ff7	3	4	108	2	70	67	145	1	2	3	2	2	2	31.8668	4	4	4	20	3	14	3	2	3	3	2	2	1	2	2	3	5	5	2	1	3	3	2	2	4	1	3	3	3	2	1	2	2	2	1.45422
dd98f12d-5e19-4959-af56-c18d5b922c5f	4	16	97	2	72	32	145	1	2	3	1	1	2	15.22	3	4	4	20	3	15	3	3	3	3	2	2	1	2	7	1	5	5	2	2	3	3	2	3	5	2	3	3	3	2	4	2	1	2	0.271455
df3464f1-8782-433c-a0d6-a717993bb869	3	4	158	2	75	63	158	1	5	3	2	1	2	25.2363	2	3	4	20	3	5	1	1	2	2	2	2	1	2	3	3	5	5	2	2	2	2	1	2	3	2	3	3	3	2	3	2	1	2	-0.911314
e397dd7b-257e-4ad4-ab0a-eba039428d82	2	7	209	2	73	42	153	1	3	5	3	3	2	17.9418	2	3	3	20	3	10	2	3	3	3	2	2	1	2	5	3	5	5	2	2	2	1	1	1	4	2	2	3	5	2	3	1	2	2	-0.911314
e43c941d-9408-40e5-bd86-1b3c68e86540	2	3	130	2	71	61	152	1	2	4	3	3	2	26.4024	3	3	2	20	3	15	3	1	3	3	2	2	1	2	3	5	5	5	2	2	3	2	2	2	5	2	3	3	4	2	3	2	2	2	0.271455
e648103d-fc0b-4de0-aea0-9807bd2981ec	1	5	5	2	72	40	148	1	3	5	3	3	2	18.2615	3	4	4	17	3	11	2	2	2	2	2	2	1	2	5	2	5	5	1	2	2	2	2	2	3	1	1	3	5	1	3	2	1	1	0.271455
e6975bf8-2120-4706-90e5-ee5603b59f96	3	4	97	2	71	69	165	1	2	3	2	2	2	25.3444	2	2	2	20	3	14	3	2	2	2	1	2	1	2	3	3	5	5	2	2	3	2	1	1	2	2	3	3	3	2	3	2	1	2	-0.911314
eabfed59-e1c8-4e9c-9c79-4f831fc75def	2	6	76	2	78	55	150	1	3	3	1	2	2	24.4444	4	3	3	19	3	14	3	3	1	2	2	1	1	2	4	3	1	5	1	2	2	2	2	2	3	2	2	3	3	1	3	2	2	2	1.45422
eccd2dc1-4734-4936-a268-049654afe068	5	3	62	2	70	45	150	1	3	1	1	1	2	20	2	4	4	18	3	13	3	2	3	3	3	2	1	2	4	3	2	5	2	2	2	3	2	2	2	2	3	3	1	2	3	1	1	2	-0.911314
ef13d487-fbd9-475b-af19-242b212086c8	3	8	176	2	72	60	150	1	3	3	3	3	2	26.6667	3	2	4	20	3	11	2	1	2	3	2	2	1	2	3	4	5	5	2	2	2	1	2	3	5	2	3	3	3	2	3	3	2	2	0.271455
f58dad97-0f6d-48dc-8ef5-5fa1c0c9a490	1	5	228	2	71	62	153	1	2	3	3	3	2	26.4855	2	3	4	19	3	13	3	3	3	2	2	2	1	2	3	3	5	5	2	2	3	3	1	2	4	1	3	3	3	2	3	2	1	2	-0.911314
f6c6345e-fbf8-44d3-8015-1e988d6a0ea8	3	4	115	2	75	60	155	1	3	5	2	2	2	24.974	3	4	2	18	3	10	2	2	3	2	2	2	1	2	4	4	5	5	2	2	2	1	1	3	4	1	2	3	5	2	3	2	1	1	0.271455
faa04275-77db-4bcd-961f-556911c3a5bb	5	10	160	2	76	35	150	1	5	1	1	1	2	15.5556	3	4	4	20	3	15	3	2	3	3	2	3	1	2	7	1	5	5	2	1	2	2	2	2	4	2	3	3	1	2	3	2	1	2	0.271455
fad32a7a-76d6-4af8-a6fe-b07cfdf97cb1	1	8	35	2	76	54	158	1	3	3	3	3	2	21.6311	3	2	4	20	3	15	3	1	2	2	2	2	1	2	4	5	5	5	2	2	2	2	2	2	5	2	3	3	3	2	3	2	1	1	0.271455
02a33aca-adbb-47f6-8d03-7fa2778618a2	2	7	159	2	73	58	150	1	2	5	3	3	2	25.7778	3	3	4	20	3	15	3	1	3	2	3	2	2	2	3	4	5	5	2	2	3	3	2	3	3	2	2	2	5	1	3	3	1	2	0.271455
05e5bb24-47f9-49cc-b49d-b30e997bde1c	2	1	63	2	77	60	150	1	3	5	3	3	2	26.6667	3	2	2	19	3	9	2	2	3	3	2	2	2	2	3	4	5	5	2	2	2	1	2	3	4	1	3	3	5	2	3	2	1	2	0.271455
06922caa-e0a3-4be2-8e2d-da540889e3c7	4	1	148	2	79	40	150	1	2	1	1	1	2	17.7778	2	4	4	20	3	9	2	2	3	3	2	2	2	2	5	3	5	5	2	2	3	2	2	2	4	2	3	3	1	2	3	2	1	2	-0.911314
0740b8fa-91f7-4177-9214-6bf78d530b47	2	6	85	2	71	43	155	1	2	3	2	2	2	17.898	5	4	4	20	3	15	3	3	2	2	2	2	2	2	5	5	1	5	1	1	3	2	2	2	3	2	3	3	3	2	1	1	2	1	2.63699
0d4a6bbd-1ef9-4d98-9114-09a2757d35d9	1	10	127	2	72	66	154	1	2	3	3	3	2	27.8293	3	4	4	20	3	14	3	1	3	2	2	2	2	2	3	4	5	5	2	2	3	2	1	3	4	2	3	3	3	2	3	3	1	2	0.271455
1eede224-beaa-4bb0-86c9-24037e7ee777	1	7	217	2	73	50	156	1	3	5	3	3	2	20.5457	3	4	4	20	3	14	3	3	2	2	2	2	2	2	4	4	5	5	2	2	2	2	2	3	2	2	3	3	5	1	3	3	1	2	0.271455
253e6c8c-54d8-4e73-9abd-b3c1973b4ee5	4	16	89	2	73	65	160	1	2	3	3	3	2	25.3906	3	4	4	20	3	15	3	2	3	3	2	2	2	2	3	5	5	5	2	2	3	3	2	3	5	2	3	3	3	2	3	3	2	1	0.271455
262621ac-1c15-4cd4-9f0f-f06b70264ef2	5	7	132	2	71	56	165	1	3	3	2	2	2	20.5693	2	4	2	10	2	10	2	1	3	3	2	2	2	2	4	2	5	5	2	1	2	3	2	1	2	2	3	2	3	2	3	1	1	1	-0.911314
2d812ea4-f7c9-489d-b4dc-ef652d7721f7	4	15	16	2	70	43	158	1	2	3	1	2	2	17.2248	2	4	4	20	3	15	3	2	3	3	3	3	2	2	5	1	5	5	2	1	3	3	1	2	4	2	3	3	3	2	3	3	2	1	-0.911314
2e62bf42-f1a4-4326-9e03-be117358f93f	2	2	48	2	71	54	155	1	2	3	2	2	2	22.4766	3	3	2	20	3	15	3	3	2	2	2	2	2	2	4	2	5	5	2	1	3	2	2	3	4	2	3	3	3	2	1	2	1	1	0.271455
30dc94cd-a806-4794-9e5b-673edd52e067	4	3	46	2	75	40	150	1	2	1	1	2	2	17.7778	4	3	3	20	3	9	2	1	2	2	2	3	2	2	5	4	5	5	2	2	3	3	2	2	4	2	3	3	1	2	3	1	1	2	1.45422
36710859-c83d-42da-ae06-b17a6519a6bc	4	1	193	2	76	52	153	1	3	1	1	1	2	22.2137	2	4	4	20	3	11	2	2	3	3	2	2	2	2	4	5	5	5	2	2	2	2	2	2	5	2	2	3	1	2	3	1	1	1	-0.911314
425a615e-9217-4015-88b1-a750ad827065	3	2	30	2	70	59	150	1	3	5	3	3	2	26.2222	3	4	4	20	3	14	3	3	3	3	3	2	2	2	3	5	5	5	2	1	2	3	2	3	4	2	3	3	5	3	1	2	1	1	0.271455
433c8a98-ba9c-42f7-a0ba-51eea1c66719	1	1	47	2	72	55	150	1	1	2	3	3	2	24.4444	3	3	2	20	3	15	3	2	1	2	2	2	2	2	4	3	5	5	2	2	1	2	1	2	3	2	3	3	2	1	3	2	1	2	0.271455
45f87fee-87c7-46b1-a9e6-e6dc764a8d38	3	6	149	2	72	50	160	1	3	3	3	2	2	19.5312	2	4	4	20	3	11	2	2	2	2	3	2	2	2	4	3	5	5	2	2	2	2	1	2	5	2	3	1	3	2	3	2	1	2	-0.911314
4881af41-f5c5-4b9a-8f64-aa9ef1212bfc	1	1	92	2	77	65	150	1	3	2	3	3	2	28.8889	2	4	4	20	3	10	2	1	2	2	2	2	2	2	3	3	5	5	2	2	2	2	1	1	2	2	3	3	2	2	4	2	1	2	-0.911314
4ced10b5-0d04-4383-a67b-74e4a79216f2	5	3	57	2	76	49	150	1	3	1	1	1	2	21.7778	3	3	4	20	3	14	3	3	3	3	2	2	2	2	4	4	5	5	2	2	2	3	2	2	4	2	2	3	1	2	3	1	1	2	0.271455
4eb7fecf-5917-4d2b-970c-410ece455906	5	7	124	2	75	56	160	1	2	1	1	1	2	21.875	3	4	4	19	3	14	3	1	2	2	2	2	2	2	4	3	5	5	2	2	3	2	2	2	3	2	3	3	1	2	3	2	1	2	0.271455
57ed8a0c-5cc8-4b57-876e-70daf8ad74c5	2	7	15	2	79	65	150	1	3	3	3	3	2	28.8889	3	4	4	20	3	14	3	2	2	2	2	2	2	2	3	4	5	5	2	2	2	2	2	3	3	2	3	3	3	2	3	2	1	2	0.271455
5c4647e4-181c-49a2-9e7c-4ce788f56c4a	1	1	46	2	74	44	150	1	2	3	3	3	2	19.5556	2	4	4	20	3	15	3	1	2	2	2	2	2	2	4	3	5	5	2	2	3	2	1	2	3	2	3	3	3	1	4	2	1	2	-0.911314
5cba47fa-9a02-400f-a767-7e26746f2824	3	4	156	2	70	55	156	1	2	3	2	2	2	22.6003	2	3	4	20	3	15	3	1	2	2	2	2	2	2	4	4	5	5	2	2	3	1	2	3	3	2	3	3	3	2	3	2	1	1	-0.911314
60878546-db7f-4097-b405-d006af4044ba	1	1	45	2	70	44	152	1	3	2	3	3	2	19.0443	2	3	2	20	3	13	3	1	2	2	2	2	2	2	4	3	5	5	2	2	2	2	1	2	3	2	2	3	2	1	4	2	1	2	-0.911314
6148bcc0-aef7-45d2-a09d-9216faddfcf4	4	19	70	2	71	45	140	1	2	3	2	2	2	22.9592	3	4	4	20	3	10	2	3	3	3	2	2	2	2	4	3	5	5	2	1	3	3	2	2	4	2	3	3	3	2	1	2	1	1	0.271455
6256628a-96f8-48e9-88de-5e5733b439b0	5	3	56	2	73	53	150	1	3	2	2	2	2	23.5556	3	3	4	18	3	11	2	3	3	3	2	2	2	2	4	4	5	5	2	1	2	3	2	2	4	2	3	3	2	2	3	1	1	2	0.271455
62971137-0a83-4494-b1fb-35c2b35fe36c	5	7	145	2	75	45	150	1	3	1	1	1	2	20	3	4	4	20	3	15	3	2	3	3	2	3	2	2	4	3	5	5	2	2	2	1	2	3	4	2	3	2	1	2	3	1	1	2	0.271455
678f1e6d-bed2-4359-96fe-51ed0f4f54ce	4	16	93	2	74	54	165	1	2	3	3	3	2	19.8347	4	4	4	20	3	15	3	3	3	3	2	2	2	2	4	2	5	5	2	1	3	3	2	2	5	2	3	3	3	2	1	3	2	1	1.45422
742c2e47-657e-49c4-aed4-c6881bf2ce68	2	11	200	2	75	50	162	1	3	1	1	1	2	19.052	2	3	2	20	3	15	3	2	3	3	3	2	2	2	4	4	5	5	2	2	2	2	1	2	2	2	3	3	1	2	3	2	2	2	-0.911314
75a7dc34-c29c-45a0-84d3-7aea99513673	2	7	3	2	71	56	155	1	3	3	3	3	2	23.3091	2	4	4	20	3	12	2	2	2	2	2	2	2	2	4	2	5	5	2	1	2	2	1	1	4	2	3	3	3	2	3	2	1	2	-0.911314
913194e6-1d4f-422f-8123-2d0f9e9223e3	1	5	218	2	72	65	150	1	1	3	2	2	2	28.8889	3	2	4	20	3	10	2	2	2	2	3	2	2	2	3	3	5	5	2	2	1	1	2	2	3	2	3	3	3	2	3	2	2	2	0.271455
918254b5-f97b-43b5-aa17-03238bb504ce	2	7	173	2	79	53	162	1	2	2	2	2	2	20.1951	2	2	3	20	3	13	3	1	2	2	2	2	2	2	4	3	5	5	2	2	3	2	1	1	4	2	3	3	2	2	3	1	1	1	-0.911314
92ba1c23-fa4c-496b-88bb-aba5994110c5	2	11	201	2	70	30	129	1	3	1	1	1	2	18.0278	1	3	2	20	3	7	1	1	3	3	3	2	2	2	5	1	1	5	2	2	2	3	1	1	1	2	3	2	1	2	3	1	2	2	-2.09408
a4d50ba7-5b74-497f-8390-3ab849b252a5	3	8	183	2	70	56	160	1	2	3	2	2	2	21.875	3	3	4	20	3	14	3	1	3	3	2	2	2	2	4	4	5	5	2	2	3	1	2	2	2	2	3	3	3	2	3	1	1	2	0.271455
a4e32a09-f2e7-45e0-93d8-e306aeec8a0a	4	1	143	2	73	85	150	1	3	1	1	1	2	37.7778	2	4	4	19	3	7	1	2	3	3	2	2	2	2	2	3	5	5	2	2	2	1	2	2	5	2	3	3	1	2	3	2	1	2	-0.911314
a6cb661e-66a8-47bb-8dfa-45f2ba073edb	4	1	192	2	72	60	159	1	2	3	3	3	2	23.7332	2	3	4	20	3	11	2	2	2	2	2	2	2	2	4	4	5	5	2	2	3	2	2	2	5	2	3	3	3	2	4	2	2	2	-0.911314
a79a0d58-8240-4d6a-80a4-e21d42a073c5	2	7	174	2	70	45	147	1	3	3	2	2	2	20.8247	2	2	4	10	2	6	1	2	2	2	2	1	2	2	4	1	5	5	2	2	2	3	2	1	1	1	2	1	3	2	3	2	1	2	-0.911314
b1a3cfff-64f7-4b66-9335-c53ec71f94a4	5	3	35	2	71	50	150	1	3	3	3	3	2	22.2222	2	4	4	19	3	15	3	3	2	3	3	2	2	2	4	3	5	5	2	2	2	1	2	2	2	2	3	3	3	2	3	2	2	2	-0.911314
b1ee44b6-58a4-43e9-8381-5c09a3c80be0	2	6	89	2	75	41	145	1	3	3	3	2	2	19.5006	2	2	2	20	3	12	2	3	2	3	2	2	2	2	4	5	5	4	1	2	2	2	2	2	4	2	3	3	3	1	3	1	2	1	-0.911314
b3092b4f-2b2c-43e5-9c7c-8c02ed3114c5	2	3	129	2	77	47	156	1	3	2	3	3	2	19.313	2	4	4	20	3	11	2	1	2	2	2	2	2	2	4	5	5	5	2	2	2	2	1	2	4	2	3	3	2	2	3	2	1	2	-0.911314
b46f4cce-809f-4a06-81fb-5b828687abb4	2	3	141	2	75	54	155	1	3	3	3	3	2	22.4766	2	3	2	19	3	10	2	2	3	2	1	2	2	2	4	5	5	5	1	1	2	1	1	2	5	2	3	2	3	2	4	2	2	2	-0.911314
c099a3e9-d5c6-441b-9fcd-96126b4b5ead	2	3	127	2	71	53	148	1	2	3	2	2	2	24.1965	2	2	2	20	3	15	3	2	3	3	2	2	2	2	4	5	5	5	2	2	3	2	1	2	5	2	3	3	3	2	3	2	1	2	-0.911314
c221052d-0d1a-4932-87d7-513fa672cb5a	4	1	185	2	76	42	148	1	3	1	1	1	2	19.1746	2	2	4	20	3	12	2	1	2	2	2	2	2	2	4	5	5	5	2	2	2	3	2	2	5	2	2	3	1	3	4	3	2	2	-0.911314
c76f2b31-6a38-443b-acda-1f3c44efdb49	2	3	140	2	70	56	157	1	3	7	3	3	2	22.719	2	4	4	20	3	15	3	3	2	2	2	2	2	2	4	5	5	5	2	1	2	3	1	2	5	2	2	3	7	3	2	2	1	1	-0.911314
c876ce93-13ac-46fa-b80b-3035d10c51b4	1	11	118	2	71	50	150	1	2	2	2	2	2	22.2222	2	3	2	20	3	14	3	3	2	2	2	2	2	2	4	3	5	5	1	2	3	2	1	1	4	1	3	3	2	2	3	1	1	2	-0.911314
cdb062e0-8c8b-41eb-8eca-b4c6ef9e3f08	2	1	73	2	78	63	150	1	3	3	3	3	2	28	3	4	1	20	3	10	2	1	3	3	2	2	2	2	3	4	5	5	2	2	2	2	1	1	4	2	3	3	3	2	2	2	1	2	0.271455
ce31d9d3-a1f0-4d00-8d3b-55c2885feb40	2	6	82	2	70	63	163	1	2	3	2	2	2	23.7118	3	3	2	20	3	15	3	2	3	2	2	2	2	2	4	5	4	5	1	1	3	2	2	3	5	2	3	3	3	2	1	2	2	1	0.271455
d6099d8d-c1e6-4808-98e5-4856ee5677e2	4	19	60	2	71	45	145	1	2	3	2	2	2	21.4031	5	4	4	20	3	12	2	3	3	3	3	3	2	2	4	5	5	5	2	2	3	3	1	2	4	2	3	3	3	2	3	2	2	2	2.63699
dcde3112-7d0e-45c7-8f06-9938e8273b9b	2	11	195	2	77	45	160	1	3	3	3	3	2	17.5781	2	3	4	20	3	10	2	1	3	3	3	2	2	2	5	4	5	5	2	2	2	1	1	1	2	2	3	3	3	2	4	2	2	2	-0.911314
e11115b0-231e-4bda-9590-d8b09c79c3ef	1	1	148	2	77	52	155	1	3	2	3	3	2	21.6441	2	3	2	20	3	12	2	2	2	2	2	2	2	2	4	3	5	5	2	2	2	2	2	2	3	2	2	3	2	2	4	2	1	2	-0.911314
e29cb5e9-84e4-4d0c-8cda-8d736ec50900	2	15	181	2	75	52	150	1	3	3	3	3	2	23.1111	2	3	3	20	3	15	3	1	2	2	2	2	2	2	4	3	5	5	2	2	2	2	1	2	2	1	2	3	3	2	3	1	1	1	-0.911314
e2e609f0-e80e-4b66-a048-216505bb6872	2	2	55	2	78	53	155	1	3	3	3	3	2	22.0604	3	3	4	20	3	14	3	2	2	2	3	2	2	2	4	5	5	5	2	1	2	3	2	3	5	2	3	3	3	3	4	3	2	2	0.271455
eaec3229-6027-405a-b650-ca91bdb29f88	4	1	128	2	72	54	157	1	3	1	1	1	2	21.9076	2	4	4	20	3	11	2	2	2	3	3	3	2	2	4	5	5	5	2	2	2	2	2	2	5	2	3	3	1	2	3	2	1	1	-0.911314
f14b266f-2ae9-4159-9ce1-6ffb442114b4	3	2	62	2	77	51	158	1	3	3	3	3	2	20.4294	2	4	4	18	3	10	2	1	3	3	2	2	2	2	4	5	5	5	2	2	2	1	1	2	5	2	3	3	3	2	3	2	1	2	-0.911314
f2838db4-8bcb-4cbb-a669-21ad152f5cb3	5	10	220	2	77	50	145	2	3	1	1	1	2	23.7812	3	2	4	9	2	5	1	2	2	2	3	2	2	2	4	1	5	5	2	2	2	3	2	2	2	1	2	3	1	1	3	1	1	2	0.271455
f9b19b98-2d9f-48b7-9219-834e6fefc63d	5	3	17	2	78	47	160	1	3	1	1	1	2	18.3594	2	2	2	20	3	15	3	1	2	2	2	2	2	2	5	2	5	5	2	1	2	2	2	2	3	2	3	3	1	2	3	1	1	2	-0.911314
fd66e3a6-82e1-4851-a1de-e26cbe26c9fe	1	6	94	2	76	60	160	1	3	3	3	3	2	23.4375	3	3	4	19	3	9	2	1	1	3	2	2	2	2	4	4	5	5	2	2	2	3	2	2	4	2	3	3	3	2	4	2	2	2	0.271455
0b2cfef2-2a23-473d-8865-c0b65b271735	5	7	118	2	77	40	150	1	2	3	3	3	2	17.7778	3	2	4	19	3	15	3	1	3	2	2	2	1	3	5	3	5	5	2	2	3	2	2	2	3	2	3	2	3	1	3	2	1	2	0.271455
270a7326-175b-4152-b393-eceb2eea9188	1	9	134	2	74	108	162	1	2	3	3	3	2	41.1523	1	3	4	11	2	5	1	1	3	2	2	2	1	3	1	1	5	5	2	2	3	2	1	1	2	2	3	3	3	2	3	1	1	2	-2.09408
2e374e7d-0987-4151-9de2-ade65b02c813	3	4	33	2	78	62	157	1	2	3	3	3	2	25.1532	2	3	4	20	3	15	3	1	2	2	2	2	1	3	3	5	5	5	2	2	3	1	2	3	2	2	3	3	3	2	3	1	1	2	-0.911314
444041c2-f0e1-4fc7-ae67-56479f6d67ca	3	6	126	2	71	57	158	1	3	3	3	3	2	22.8329	2	3	4	20	3	12	2	1	3	3	2	3	1	3	4	4	5	5	2	2	2	2	2	3	4	2	3	1	3	2	3	1	1	2	-0.911314
460ab736-a755-45d2-94f0-7c5f17497283	5	3	3	2	78	50	154	1	3	3	3	3	2	21.0828	4	4	4	20	3	12	2	2	3	3	2	3	1	3	4	4	5	5	2	2	2	3	2	2	5	2	3	3	3	1	3	2	1	2	1.45422
46c298ec-c902-4da8-aa02-262bc2b25c47	3	4	92	2	78	54	150	1	2	2	3	3	2	24	4	4	4	20	3	11	2	2	2	2	2	2	1	3	4	5	5	5	2	2	3	3	1	1	5	2	3	3	2	2	3	2	2	2	1.45422
4df90700-e645-4c3b-8b95-af39e52ba0bf	5	3	31	2	79	40	145	1	3	1	1	1	2	19.025	2	2	2	20	3	13	3	1	2	2	2	2	1	3	4	5	5	5	2	2	2	2	2	2	5	2	3	2	1	2	3	1	1	2	-0.911314
4fb6bc46-e803-437e-b36e-1dc7b27730b9	3	2	67	2	78	71	160	1	2	3	3	3	2	27.7344	4	3	4	18	3	12	2	1	3	3	3	3	1	3	3	4	5	5	2	1	3	2	2	3	3	2	3	3	3	2	3	3	1	2	1.45422
593ceb18-b83a-4f30-ac76-8d765e3c7c30	5	10	211	2	77	36	140	2	3	1	1	1	2	18.3673	3	2	2	20	3	10	2	2	2	2	2	2	1	3	5	4	5	3	2	2	2	1	2	2	2	1	2	3	1	1	4	1	1	2	0.271455
71449864-e6cc-4c8e-b177-9234b2be9752	2	2	36	2	78	45	151	1	3	3	2	1	2	19.736	2	4	4	16	3	6	1	1	2	3	3	3	1	3	4	5	5	5	2	2	2	3	2	1	1	2	3	3	3	2	3	1	2	2	-0.911314
77ef9332-4732-4113-a13b-73a36334f44d	3	4	117	2	71	53	150	1	3	3	3	3	2	23.5556	2	2	4	18	3	11	2	2	3	3	3	2	1	3	4	4	5	5	2	2	2	1	2	3	5	1	1	3	3	2	3	1	1	2	-0.911314
7e1c5423-056d-48d5-9843-af7980af5ceb	3	2	66	2	76	52	160	1	2	3	3	3	2	20.3125	5	3	2	19	3	15	3	2	3	3	2	3	1	3	4	5	5	5	2	2	3	3	1	2	4	2	3	2	3	3	3	2	2	2	2.63699
94079b7d-f36f-48a4-ae1b-31338c89d67d	1	3	233	2	77	55	150	1	3	3	2	2	2	24.4444	3	2	2	20	3	14	3	1	3	3	3	2	1	3	4	5	5	5	2	1	2	3	2	1	5	2	3	3	3	2	4	3	2	1	0.271455
9d6478bc-166a-4041-aab2-0818696f8c88	5	7	84	2	75	40	150	1	2	3	3	3	2	17.7778	1	4	4	20	3	15	3	3	2	2	3	3	1	3	5	5	5	5	2	1	3	2	2	3	4	2	3	3	3	2	3	1	2	1	-2.09408
a112e170-8dfd-4205-997b-71694f76c5ac	1	3	155	2	71	55	150	1	3	3	3	3	2	24.4444	5	4	4	20	3	15	3	2	3	3	2	2	1	3	4	5	5	5	2	1	2	3	1	1	5	2	3	3	3	2	4	3	2	2	2.63699
af3697d7-f4b5-4fee-86a4-7f442d27e5b5	1	9	194	2	79	49	155	1	3	3	2	2	2	20.3954	2	4	4	17	3	11	2	1	3	3	2	2	1	3	4	2	5	5	2	2	2	3	1	2	3	2	3	3	3	2	3	2	2	1	-0.911314
b6a180cb-6671-4958-becb-464b56aabad7	2	3	134	2	77	80	158	1	2	3	2	3	2	32.0461	2	2	2	19	3	10	2	1	3	3	2	1	1	3	2	1	5	5	2	2	3	3	2	2	4	1	3	3	3	1	4	2	2	2	-0.911314
ba43f35d-08e1-4ab4-81d8-b0379e3bef1d	1	10	131	2	72	49	150	1	3	3	2	3	2	21.7778	3	3	4	20	3	15	3	2	3	2	2	3	1	3	4	5	5	5	2	2	2	2	1	3	5	2	3	3	3	2	3	2	1	2	0.271455
c6db23fc-2e3f-4f9c-906e-f091c8a5d890	1	3	156	2	72	55	155	1	2	3	3	3	2	22.8928	4	4	4	20	3	15	3	2	3	3	2	3	1	3	4	4	5	5	2	1	3	3	2	2	5	2	3	3	3	2	4	3	2	2	1.45422
c939fdd9-a9f7-45f4-9de6-1f22aff87324	4	19	72	2	79	52	160	1	3	3	3	3	2	20.3125	4	3	4	20	3	10	2	2	3	3	2	2	1	3	4	4	5	5	2	2	2	3	1	2	4	2	3	3	3	2	1	3	2	2	1.45422
d4acc477-b1e4-4b25-8a44-99f18fd88956	2	10	136	2	72	62	156	1	3	3	2	2	2	25.4767	2	2	4	20	3	9	2	2	2	2	1	1	1	3	3	4	5	5	2	2	2	2	2	3	2	2	1	3	3	2	3	1	1	1	-0.911314
dc0553f5-dc2b-4302-98c9-fbff360afe1c	1	5	224	2	70	54	155	1	3	3	3	3	2	22.4766	3	3	4	20	3	14	3	1	3	3	2	2	1	3	4	4	5	5	2	2	2	3	2	2	1	2	2	3	3	2	3	1	1	1	0.271455
dc1b5036-bf6d-484e-81af-a824f1337174	1	5	227	2	75	65	153	1	3	3	1	1	2	27.7671	3	3	4	16	3	13	3	2	3	3	3	2	1	3	3	4	5	5	2	2	2	2	1	1	4	1	2	3	3	1	3	2	2	2	0.271455
dc533ea3-0566-4e6b-9d31-a9c517eb4278	5	10	190	2	77	63	150	1	2	2	2	2	2	28	2	3	4	20	3	15	3	2	3	3	3	3	1	3	3	2	5	5	2	1	3	3	2	2	3	1	1	3	2	2	3	2	1	2	-0.911314
e1cfb513-de3a-4be1-8848-23558c8fae11	1	9	150	2	79	56	170	1	5	2	2	2	2	19.3772	2	3	4	20	3	15	3	1	3	3	2	2	1	3	4	3	5	5	2	2	2	2	1	1	3	1	2	3	2	2	3	1	1	2	-0.911314
e319cdab-98c5-47cd-ab77-43899e692b28	4	15	121	2	77	30	145	1	3	1	2	2	2	14.2687	2	3	4	20	3	15	3	3	2	3	3	3	1	3	7	2	2	5	2	2	2	2	1	2	2	2	3	2	1	2	3	1	1	1	-0.911314
e8dabbc5-1bf0-4917-b72f-aea7bc81a378	4	15	6	2	72	45	137	1	2	3	2	2	2	23.9757	5	4	4	20	3	15	3	2	3	3	3	3	1	3	4	4	5	5	2	1	3	3	1	2	3	2	3	3	3	3	3	3	1	2	2.63699
e9b492eb-1a69-4c75-9b17-ffc9df0543a1	3	2	34	2	75	50	150	1	3	3	3	3	2	22.2222	3	3	4	20	3	14	3	1	3	2	3	3	1	3	4	4	5	5	2	2	2	1	2	3	5	2	2	3	3	2	3	2	1	2	0.271455
f2ce99c3-d6c3-498c-9e30-8ff3b739b51c	5	10	174	2	74	38	150	1	2	1	1	1	2	16.8889	3	4	4	20	3	15	3	1	3	3	3	3	1	3	6	4	5	5	2	1	3	1	2	2	3	2	3	3	1	1	3	2	1	2	0.271455
f9b48be2-4553-4715-b901-04ce99b4212e	1	13	88	2	79	45	152	1	2	3	2	2	2	19.4771	3	4	4	20	3	12	2	2	3	3	2	2	1	3	4	1	5	5	2	2	3	3	1	1	1	2	3	3	3	2	3	3	1	2	0.271455
0453e93b-70d7-4b48-9f8a-4e13828baca2	1	3	190	2	72	50	155	1	3	3	3	3	2	20.8117	5	3	4	20	3	15	3	2	3	3	3	2	2	3	4	5	5	5	2	1	2	3	1	1	5	1	2	3	3	2	3	3	1	2	2.63699
06af950c-47c9-4e32-a5f4-984625a00f1a	4	20	168	2	76	48	155	1	3	1	1	2	2	19.9792	3	4	4	20	3	15	3	3	3	3	3	3	2	3	4	3	5	5	2	1	2	2	2	2	4	2	3	3	1	2	3	3	1	2	0.271455
0b966c5c-efc6-4e43-bad9-41506ad7062d	5	7	104	2	71	55	156	1	2	3	3	3	2	22.6003	4	2	4	20	3	15	3	2	3	3	2	3	2	3	4	3	5	5	2	1	3	3	2	2	2	2	1	3	3	3	3	2	1	1	1.45422
1208795c-7906-4194-87d9-774e8d45c8a8	4	16	100	2	70	55	150	1	3	1	1	1	2	24.4444	3	2	2	20	3	15	3	2	3	3	2	2	2	3	4	5	5	5	2	1	2	3	2	3	5	2	3	3	1	2	3	2	2	2	0.271455
13790ec2-b118-42ac-b9f7-5b35a91af4e1	4	20	171	2	72	68	155	1	3	1	1	1	2	28.3039	3	3	4	20	3	15	3	2	3	3	3	3	2	3	3	3	5	5	2	1	2	2	2	2	4	2	3	3	1	2	3	3	2	1	0.271455
16d2d9e1-e43f-44f7-9c7a-bf58c9229d44	2	10	145	2	74	48	150	1	2	5	3	3	2	21.3333	2	3	4	20	3	15	3	3	2	2	2	2	2	3	4	5	5	5	2	2	3	3	1	2	5	1	2	3	5	2	3	2	2	2	-0.911314
19f90372-cc93-4ca2-afb5-32e89a216525	5	3	33	2	76	42	135	1	2	1	1	1	2	23.0453	2	2	3	20	3	7	1	2	3	2	2	3	2	3	4	1	5	5	2	2	3	1	2	2	1	2	3	2	1	2	3	1	1	2	-0.911314
1caf86f7-ddc2-4ffa-aba0-8ce2b7801742	5	10	222	2	78	66	155	2	3	1	1	1	2	27.4714	3	4	4	19	3	10	2	3	3	3	3	2	2	3	3	4	5	5	2	2	2	2	2	2	5	2	3	3	1	1	3	1	1	2	0.271455
1f26812f-aacd-49c6-893b-9644a655209e	1	12	79	2	76	62	155	1	3	3	2	3	2	25.8065	2	1	4	20	3	6	1	2	2	2	3	3	2	3	3	2	5	5	2	2	2	2	1	2	3	2	3	2	3	3	3	1	2	2	-0.911314
2fa90f1d-d096-45e4-b546-f3e204d3a16e	2	7	176	2	72	53	158	1	2	3	3	3	2	21.2306	3	4	4	20	3	15	3	2	2	2	3	2	2	3	4	5	5	5	1	2	3	3	2	2	4	2	1	3	3	2	3	1	1	2	0.271455
345558a5-4686-40a9-997f-f380b65ec558	3	4	96	2	74	52	153	1	3	3	3	2	2	22.2137	3	3	4	20	3	15	3	1	2	2	2	1	2	3	4	5	5	3	2	2	2	1	2	3	3	2	3	3	3	2	3	1	1	2	0.271455
3511f8c1-627a-482d-b099-3e2b8dd23992	3	6	203	2	75	45	157	1	2	3	2	2	2	18.2563	1	3	4	20	3	11	2	1	2	2	2	2	2	3	5	1	5	5	2	2	3	2	1	2	2	1	3	3	3	2	3	1	1	1	-2.09408
38ff3ef8-7125-4096-83e0-e2ec2cfa0693	5	7	141	2	77	50	150	1	2	3	3	3	2	22.2222	3	4	4	20	3	15	3	2	3	3	2	2	2	3	4	3	5	5	2	2	3	1	2	2	4	2	3	1	3	1	3	1	1	2	0.271455
3c46e846-40c8-44a3-a069-63a51be5fc6d	3	6	138	2	71	43	142	1	3	3	2	3	2	21.3251	2	3	3	20	3	14	3	1	2	2	1	2	2	3	4	3	5	5	2	2	2	2	1	2	3	2	3	3	3	2	3	1	1	2	-0.911314
3f5586fb-272b-4e8f-883e-3656be04302a	4	3	39	2	71	38	155	1	2	1	1	2	2	15.8169	4	4	4	20	3	15	3	2	3	3	3	3	2	3	7	5	1	5	2	2	3	3	2	2	5	2	3	2	1	2	3	1	1	1	1.45422
3fc9cdce-3a51-4275-9614-402de7206bd3	2	11	115	2	73	54	156	1	2	3	3	3	2	22.1893	2	2	2	20	3	12	2	2	3	2	2	2	2	3	4	3	5	5	2	2	3	2	1	2	2	2	3	3	3	1	3	3	1	2	-0.911314
542073c6-5f59-414f-95ad-85257e2cfaa7	2	15	190	2	73	58	155	1	3	3	1	1	2	24.1415	3	3	3	20	3	15	3	1	2	2	2	2	2	3	4	2	5	5	2	2	2	2	1	2	3	1	2	3	3	2	3	3	1	2	0.271455
57db67df-e549-4edb-9943-6f520662f57c	5	7	98	2	78	40	155	1	2	1	1	1	2	16.6493	3	2	4	20	3	15	3	3	1	3	2	2	2	3	6	2	5	5	2	2	3	2	2	2	2	2	3	3	1	2	3	2	1	2	0.271455
6439506d-58b0-4069-94dd-5915c80f4ee9	2	11	114	2	72	38	155	1	3	3	3	3	2	15.8169	3	3	4	20	3	15	3	2	3	3	2	2	2	3	7	4	5	5	2	2	2	3	1	2	4	2	2	3	3	2	3	2	2	2	0.271455
77787284-0f78-4c97-bd92-3fd5056df333	5	10	218	2	72	79	151	2	3	1	1	1	2	34.6476	3	4	2	20	3	13	3	3	3	3	3	2	2	3	2	4	5	5	2	2	2	2	2	2	4	2	3	3	1	1	3	2	1	2	0.271455
79f25453-5a49-4658-ae06-5799581ceb17	3	4	89	2	78	60	155	1	3	2	3	3	2	24.974	3	4	4	20	3	15	3	3	3	3	2	3	2	3	4	4	4	5	1	2	2	3	1	2	5	2	1	3	2	2	3	2	1	1	0.271455
8279cf04-aa42-41c8-b488-06b033b615ec	5	10	217	2	73	60	145	1	3	1	1	1	2	28.5375	3	2	1	20	3	12	2	3	3	3	3	2	2	3	3	4	5	5	2	2	2	2	2	2	5	2	2	3	1	1	3	1	1	2	0.271455
83066323-c65e-4f35-96d3-a47c0a976fdf	2	11	118	2	79	40	160	1	3	2	2	2	2	15.625	4	3	2	20	3	13	3	3	3	3	2	2	2	3	7	4	2	5	2	2	2	2	1	1	2	2	2	3	2	1	3	2	1	2	1.45422
8ebf97ed-bcac-41b8-894c-73e77d17822f	4	20	159	2	71	37	150	1	2	1	1	1	2	16.4444	3	4	4	20	3	14	3	2	3	3	3	3	2	3	6	3	5	2	2	2	3	2	2	2	4	2	3	3	1	2	3	3	1	2	0.271455
9a55045b-dbdc-4f13-8a67-75c0e3b25006	5	3	42	2	73	53	152	1	2	2	1	2	2	22.9398	4	4	4	20	3	12	2	3	3	3	2	2	2	3	4	4	5	5	2	1	3	1	2	2	2	2	3	3	2	2	3	2	1	2	1.45422
9c6cfb6d-c9e3-4744-b696-92111c976eda	4	15	116	2	76	48	150	1	3	2	2	2	2	21.3333	2	3	3	20	3	13	3	2	2	2	3	3	2	3	4	3	5	5	2	2	2	2	2	2	3	2	3	3	2	2	3	2	1	2	-0.911314
a4390c7e-f2f7-4dd2-a0b4-83d9e1291195	4	3	49	2	78	38	155	1	2	1	1	2	2	15.8169	2	4	4	20	3	15	3	2	3	3	3	3	2	3	7	5	5	5	2	2	3	3	2	2	5	2	3	3	1	2	3	3	2	2	-0.911314
a644e3c7-7aba-47d5-be2c-f46c2474aaab	4	15	126	2	75	40	160	1	3	1	1	1	2	15.625	2	3	3	20	3	15	3	2	2	2	3	3	2	3	7	3	5	5	2	2	2	1	2	2	3	2	3	3	1	2	3	2	1	2	-0.911314
a70a2605-d7e0-4b02-ad51-93aac9a060af	3	6	136	2	73	68	155	1	2	3	3	3	2	28.3039	2	4	4	18	3	12	2	2	2	1	2	2	2	3	3	2	5	5	2	2	3	2	1	2	3	2	3	1	3	2	3	2	1	2	-0.911314
b162d98d-42d3-44a4-9279-cc668db32e59	1	3	162	2	78	52	155	1	2	3	2	2	2	21.6441	2	3	4	9	2	5	1	1	3	3	2	1	2	3	4	3	5	5	2	1	3	3	1	1	1	2	3	3	3	2	4	3	2	2	-0.911314
bbc50434-701e-4dca-83ff-af3f046f5689	4	3	45	2	79	75	160	1	2	2	2	2	2	29.2969	4	4	4	20	3	13	3	1	3	2	2	3	2	3	3	4	5	5	2	2	3	3	2	2	3	2	3	2	2	2	3	1	2	2	1.45422
c11f411c-0665-496f-96e1-f21ca4138e37	4	20	203	2	71	52	156	1	3	1	1	2	2	21.3675	3	2	2	20	3	14	3	3	2	2	2	2	2	3	4	3	2	5	2	1	2	3	2	2	5	2	3	3	1	3	5	3	2	1	0.271455
d696f157-e0bb-487d-95e9-9a58d9c662a0	5	3	12	2	78	50	140	1	3	2	2	2	2	25.5102	2	3	4	20	3	12	2	1	1	2	2	2	2	3	3	3	1	5	2	2	2	3	2	3	5	2	3	2	2	2	3	1	1	2	-0.911314
d92310e7-7026-4c08-8d02-be9a853180f0	5	3	29	2	75	56	160	1	3	1	1	1	2	21.875	3	2	2	20	3	15	3	3	3	2	2	2	2	3	4	1	5	5	2	2	2	3	2	2	4	2	3	3	1	2	3	1	1	2	0.271455
d9bb62b6-fbba-414d-bad1-7e3fbf16a342	4	15	106	2	72	39	140	1	2	2	2	2	2	19.898	2	3	3	20	3	11	2	2	2	2	2	3	2	3	4	5	5	5	2	2	3	2	2	2	3	2	3	3	2	2	3	2	2	2	-0.911314
dd24bcbf-5488-412b-a004-df3902a6e32c	4	15	124	2	72	35	150	1	3	1	1	1	2	15.5556	2	3	3	20	3	15	3	2	3	3	3	3	2	3	7	3	1	5	2	2	2	2	2	2	3	2	3	3	1	2	3	1	1	2	-0.911314
e26f646f-ab69-489c-b221-c20f7e116db5	2	7	228	2	76	54	157	2	3	3	3	3	2	21.9076	2	3	4	20	3	12	2	3	2	2	2	2	2	3	4	5	5	5	2	2	2	2	2	2	2	1	1	3	3	2	3	1	1	1	-0.911314
e89faacb-0cb7-42d8-b93c-7ccdeb389eba	5	10	219	2	75	50	145	1	2	1	1	1	2	23.7812	3	2	4	20	3	11	2	3	3	2	3	2	2	3	4	4	5	5	2	2	3	2	2	2	5	1	3	3	1	1	3	1	1	2	0.271455
ee6b1ede-68d8-4308-a6b8-24aacf8a949b	4	20	164	2	74	49	150	1	2	1	1	1	2	21.7778	3	4	4	20	3	14	3	3	3	3	3	3	2	3	4	3	5	3	2	1	3	2	2	2	4	2	3	3	1	2	3	3	1	2	0.271455
18b997ac-0f89-4467-a31c-2556ee24a8f4	3	4	116	2	85	50	149	1	3	3	2	2	3	22.5215	2	4	1	17	3	7	1	2	2	2	2	2	1	1	4	2	5	5	2	2	2	1	1	1	3	1	2	2	3	2	3	1	1	2	-0.911314
24332117-2fd4-4512-9067-ca30331ac855	1	1	69	2	85	60	170	1	3	2	2	2	3	20.7612	3	4	2	19	3	7	1	3	2	2	1	1	1	1	4	2	5	5	2	2	2	3	1	1	2	2	1	2	2	2	3	2	2	2	0.271455
307326d4-5450-48c9-9473-c514d3123eb2	3	2	64	2	83	49	150	1	3	2	1	2	3	21.7778	2	2	4	18	3	7	1	2	2	2	1	1	1	1	4	4	5	5	2	2	2	1	1	1	3	2	3	1	2	2	3	1	1	2	-0.911314
32d6e0eb-4da1-44b4-b640-7e2f59ad8755	2	2	57	2	81	56	155	1	3	3	3	3	3	23.3091	2	3	4	19	3	12	2	1	2	2	2	2	1	1	4	5	5	4	2	2	2	3	2	2	3	2	3	3	3	2	4	3	1	2	-0.911314
39323a8c-3537-4939-8301-89a774ff6b29	1	5	7	2	81	48	150	1	3	3	3	2	3	21.3333	3	2	4	14	3	6	1	1	3	2	2	2	1	1	4	4	5	5	2	2	2	2	2	2	5	2	3	3	3	2	3	3	1	2	0.271455
41272586-1892-4d98-bc15-087f392b13c4	3	8	221	2	81	62	160	1	3	3	1	1	3	24.2187	2	3	2	17	3	5	1	1	2	2	1	1	1	1	4	1	5	5	2	2	2	2	2	1	1	2	3	3	3	2	4	2	2	2	-0.911314
47070708-669c-416c-b87a-f7ac509bf439	2	2	52	2	81	38	160	1	2	3	3	3	3	14.8437	3	3	4	20	3	15	3	3	2	2	3	2	1	1	7	5	1	5	2	2	3	3	2	2	5	2	3	3	3	2	4	3	1	2	0.271455
49f1f240-91b2-4a6f-aa68-320eeb1effd6	2	1	61	2	83	46	155	1	3	3	2	2	3	19.1467	2	4	4	16	3	9	2	1	3	3	2	2	1	1	4	4	5	5	2	2	2	2	2	2	4	2	2	3	3	2	3	2	1	2	-0.911314
5f6df7df-750d-4f51-b65f-05e0c9dd354c	3	2	65	2	80	59	162	1	3	2	3	2	3	22.4813	2	2	4	18	3	6	1	1	2	2	3	2	1	1	4	2	5	5	2	2	2	1	2	1	4	2	3	2	2	2	3	1	1	2	-0.911314
9a918d15-bc1d-4b71-b88b-e155a95c7d26	4	20	209	2	90	42	150	1	3	1	1	1	3	18.6667	2	4	4	20	3	10	2	2	2	2	2	2	1	1	4	2	5	5	2	2	2	2	2	2	3	2	3	3	1	2	3	3	2	2	-0.911314
a123b950-f007-4632-b7c8-8536f13e7133	3	8	216	2	82	52	146	1	3	1	1	1	3	24.3948	2	4	2	18	3	15	3	3	2	2	1	2	1	1	4	3	5	5	2	2	2	2	2	2	2	1	2	3	1	2	3	2	1	2	-0.911314
db00c8aa-3069-4a9d-8f58-f1027db9bbae	5	7	123	2	80	41	150	1	3	3	3	3	3	18.2222	4	2	2	20	3	13	3	2	2	3	2	2	1	1	5	4	5	5	2	2	2	1	2	3	3	2	3	1	3	2	3	2	1	2	1.45422
fbcf06bf-5131-4d5e-9ccd-c1bb41f96c4e	3	6	140	2	82	45	150	1	3	2	2	2	3	20	2	2	4	16	3	9	2	1	1	2	1	2	1	1	4	2	5	5	2	2	2	2	1	2	3	2	3	1	2	2	3	3	1	2	-0.911314
00204bcc-2510-462a-948d-9b266b98f372	3	8	209	2	82	47	160	1	3	3	3	3	3	18.3594	3	4	4	19	3	10	2	2	2	3	1	1	2	1	5	3	5	5	2	2	2	3	2	2	4	2	3	2	3	2	3	1	1	2	0.271455
02445c71-3526-4c42-9938-76850427e2ae	1	2	202	2	82	75	165	1	2	3	3	2	3	27.5482	3	4	4	20	3	9	2	1	3	3	2	2	1	2	3	2	5	5	2	2	3	2	2	3	5	2	3	3	3	2	3	2	2	2	0.271455
06ccc18b-2bb9-48f0-9b10-371f421c971a	3	6	201	2	85	58	155	1	3	3	3	2	3	24.1415	2	4	4	19	3	8	1	1	2	2	2	1	1	2	4	1	5	5	2	2	2	2	1	1	4	1	2	3	3	2	4	1	1	2	-0.911314
0b7cf8a9-803b-43c5-ac72-6cb67ad2fcc2	2	7	157	2	81	57	165	1	3	1	2	2	3	20.9366	2	2	2	20	3	14	3	1	3	3	2	2	1	2	4	5	5	5	2	2	2	1	1	3	4	1	2	3	1	1	3	3	2	2	-0.911314
12fc3729-d32d-4065-af8c-3857488b000d	3	10	37	2	84	30	130	1	1	2	3	2	3	17.7515	2	3	4	20	3	5	1	1	3	3	2	2	1	2	5	1	5	5	2	2	1	3	1	1	2	1	1	2	2	2	2	2	2	2	-0.911314
15285cec-fdab-4fed-817c-0779b7ad28cb	4	16	91	2	91	62	168	1	3	1	1	1	3	21.9671	3	3	2	20	3	7	1	2	3	3	2	3	1	2	4	3	5	5	2	2	2	3	2	2	5	2	3	3	1	2	3	3	1	2	0.271455
1f31f166-caaa-40ca-8d2c-cf233dcf0f36	3	8	228	2	80	50	150	1	3	3	2	2	3	22.2222	3	2	4	20	3	12	2	1	3	3	2	2	1	2	4	5	5	5	2	1	2	3	2	2	2	2	3	3	3	2	3	2	2	2	0.271455
21d5ad31-c699-42df-95a5-7f8c47b66037	2	3	137	2	93	55	153	1	3	1	1	1	3	23.4952	2	2	4	12	3	5	1	2	2	2	2	2	1	2	4	1	5	5	2	2	2	3	1	1	5	1	2	3	1	2	3	2	1	2	-0.911314
2305878a-091d-494d-a0cf-6c618e39a7ae	2	1	66	2	82	54	155	1	3	3	2	2	3	22.4766	2	3	4	17	3	10	2	2	1	1	1	1	1	2	4	1	5	5	2	2	2	3	1	1	3	2	3	3	3	3	4	3	1	2	-0.911314
2408c46e-e215-4276-842a-192b698826fb	1	5	232	2	87	48	150	1	3	2	2	2	3	21.3333	3	2	4	17	3	9	2	1	2	2	2	2	1	2	4	1	5	5	2	2	2	2	2	1	3	2	1	3	2	2	3	2	1	2	0.271455
2ebb812c-b49e-4333-9c51-46ca781be44c	3	2	54	2	81	45	150	1	3	4	3	3	3	20	2	3	2	18	3	15	3	2	2	3	1	2	1	2	4	4	5	5	2	2	2	1	1	1	5	2	2	3	4	3	4	3	2	2	-0.911314
34aa4c16-fce2-4bdf-a3dc-96b8e2677da2	2	15	98	2	81	45	145	1	3	3	2	2	3	21.4031	2	3	4	20	3	15	3	1	2	2	2	2	1	2	4	1	5	5	2	2	2	2	1	1	4	2	3	3	3	1	3	2	1	2	-0.911314
36d40e38-22e8-4bec-b32b-20369cdd25ef	3	4	114	2	90	67	160	1	3	3	2	1	3	26.1719	2	3	2	17	3	7	1	1	3	3	2	2	1	2	3	2	5	5	2	2	2	1	1	1	2	1	2	3	3	2	3	2	1	2	-0.911314
38d5a0ad-64c4-4d6c-99b8-1b1e9398dec4	4	19	68	2	80	52	155	1	3	3	2	2	3	21.6441	4	2	2	20	3	9	2	1	3	3	2	2	1	2	4	4	5	4	2	1	2	3	2	2	4	2	3	3	3	2	5	2	2	1	1.45422
40193fb5-2ad9-4916-82ef-f0a51490b330	1	2	204	2	84	54	158	1	3	3	2	2	3	21.6311	2	4	4	20	3	9	2	1	3	3	1	1	1	2	4	3	5	5	2	2	2	1	2	2	4	2	3	3	3	2	3	3	2	2	-0.911314
430dd612-ebac-4076-8327-fa6cb1e328d0	5	10	180	2	83	35	155	1	3	1	1	1	3	14.5682	5	2	4	19	3	14	3	1	2	3	3	3	1	2	7	1	5	5	2	2	2	1	2	2	1	2	3	3	1	2	3	2	2	2	2.63699
43d969fc-723f-4e86-9c9c-09074f9b286e	3	8	165	2	84	82	159	1	3	2	1	1	3	32.4354	3	3	4	20	3	9	2	2	1	3	2	3	1	2	2	1	2	3	2	2	2	3	1	1	1	2	3	3	2	1	3	3	1	2	0.271455
45672f8c-0f41-4789-b004-6f29be1241a6	5	10	191	2	80	42	145	1	2	3	3	2	3	19.9762	2	4	4	20	3	10	2	3	3	3	2	2	1	2	4	1	5	5	2	1	3	2	2	2	3	2	3	3	3	2	3	2	1	2	-0.911314
5782e019-bcea-499d-961d-61393b4ed74e	3	4	164	2	82	56	155	1	3	1	1	2	3	23.3091	2	4	2	20	3	15	3	1	2	2	2	2	1	2	4	5	5	5	2	2	2	2	2	2	4	2	3	3	1	2	3	1	1	2	-0.911314
5a7b6975-d70c-4128-b075-9070a8cf2a6a	1	2	205	2	84	63	150	1	3	1	1	1	3	28	3	4	4	14	3	5	1	1	3	3	3	1	1	2	3	2	5	5	2	2	2	3	1	1	2	2	3	3	1	2	3	3	1	2	0.271455
6020db0c-d8f2-4f23-bfbe-277cdd06fd9a	1	8	31	2	82	46	150	1	3	3	2	2	3	20.4444	3	4	4	18	3	12	2	1	3	3	2	2	1	2	4	1	5	5	2	2	2	2	1	1	5	2	3	1	3	2	3	2	1	2	0.271455
6105fc73-8ca8-42da-aaf2-0416634c1106	3	4	104	2	83	48	156	1	3	2	1	1	3	19.7239	3	2	2	14	3	8	1	1	2	2	2	2	1	2	4	2	5	5	2	2	2	2	1	1	2	2	3	3	2	2	3	3	2	2	0.271455
66f54608-1203-4f50-a6cb-200deefd892a	1	8	43	2	82	38	150	1	2	1	1	1	3	16.8889	1	4	4	9	2	7	1	2	2	2	2	2	1	2	6	1	5	5	2	2	3	1	1	1	2	2	3	1	1	2	3	2	1	2	-2.09408
6982ddf8-29d0-4ea1-af3d-8524e07332b6	2	7	225	2	91	49	150	1	2	3	3	2	3	21.7778	2	4	4	19	3	5	1	2	3	3	3	3	1	2	4	5	5	5	2	2	3	3	1	1	1	2	3	3	3	2	3	2	1	2	-0.911314
6e66b53d-256b-426f-873d-3ec5f89c4145	1	9	197	2	81	68	153	1	2	3	2	2	3	29.0487	3	3	2	16	3	5	1	2	3	3	2	2	1	2	3	1	5	5	2	2	3	2	1	1	2	2	3	3	3	2	3	2	2	2	0.271455
6e7a2235-9a67-4afd-8457-1f2b75d6bcb7	1	8	36	2	83	72	159	1	3	1	1	1	3	28.4799	2	4	4	17	3	8	1	1	2	2	2	2	1	2	3	1	5	5	2	2	2	3	1	1	2	2	2	3	1	2	3	1	1	2	-0.911314
6eb83761-08f0-4798-95ec-ddf2e739a5ea	5	3	15	2	88	35	150	1	3	1	1	1	3	15.5556	2	3	2	15	3	7	1	2	2	2	2	1	1	2	7	1	5	5	2	2	2	2	2	2	3	1	2	3	1	2	3	2	1	2	-0.911314
7056ded4-0eb5-4211-bb64-ba1ca137b025	5	10	193	2	80	80	150	1	2	1	1	1	3	35.5556	2	4	4	20	3	15	3	3	3	2	2	2	1	2	2	3	5	5	2	1	3	3	2	2	3	2	3	3	1	2	3	2	1	2	-0.911314
77075127-c7a0-495a-80ef-c05cd80c8ad1	3	10	36	2	80	73	156	1	2	2	3	3	3	29.9967	3	4	4	18	3	9	2	1	3	3	3	3	1	2	2	3	5	5	2	2	3	1	2	2	2	2	3	3	2	2	3	1	1	2	0.271455
80cba394-3abc-4fb7-83d6-455d023ee715	5	7	72	2	83	50	150	1	3	2	2	2	3	22.2222	3	2	2	20	3	13	3	2	2	3	2	2	1	2	4	4	5	5	2	2	2	1	2	3	4	2	3	3	2	2	3	2	1	2	0.271455
82763cf1-189c-4263-b405-0492396225d3	2	10	142	2	84	45	150	1	3	3	2	2	3	20	2	2	4	15	3	11	2	2	2	2	3	2	1	2	4	1	3	5	2	2	2	2	1	2	5	2	2	3	3	2	3	1	1	2	-0.911314
88592839-c7a6-4d7a-aedf-924643720490	5	10	176	2	82	50	150	1	2	1	1	1	3	22.2222	2	1	4	13	3	12	2	1	3	3	2	2	1	2	4	1	5	5	2	2	3	3	2	2	2	2	3	3	1	1	3	2	1	2	-0.911314
8a0ddb73-69ff-4dbd-862f-dbcb25b7eded	5	7	77	2	80	50	154	1	2	2	2	2	3	21.0828	4	2	2	18	3	15	3	2	3	3	2	2	1	2	4	5	5	5	2	1	3	2	2	3	5	2	3	3	2	2	3	2	2	2	1.45422
8c847419-c40e-4a3f-96ec-333465f8c2a2	1	10	123	2	87	40	150	1	2	3	2	2	3	17.7778	2	3	4	14	3	8	1	2	3	3	1	2	1	2	5	1	5	5	1	2	3	3	1	1	1	2	2	3	3	2	3	3	1	2	-0.911314
980f8646-5015-4eb8-aa8a-f28797c1966e	1	2	210	2	82	80	160	1	2	1	1	1	3	31.25	1	1	2	0	1	5	1	1	3	3	3	3	1	2	2	1	5	5	2	2	3	3	1	1	1	2	3	3	1	2	3	2	1	2	-2.09408
9d056052-f9ea-41c1-8c29-6145826ba78a	1	10	124	2	90	50	165	1	2	3	2	2	3	18.3655	2	2	4	14	3	6	1	3	2	3	3	2	1	2	5	1	5	5	1	2	3	3	1	1	1	2	2	3	3	2	3	3	1	2	-0.911314
a6c64eca-f3d0-485c-a973-5adf4847c8e1	4	15	114	2	88	59	150	1	3	3	2	3	3	26.2222	2	4	4	20	3	10	2	1	3	3	3	3	1	2	3	3	5	5	2	2	2	1	2	2	2	2	3	3	3	2	3	2	1	2	-0.911314
aa5bc357-c0a8-468e-aa34-8bcb2389859e	2	15	188	2	82	62	155	1	3	3	1	1	3	25.8065	2	3	2	20	3	15	3	1	2	2	2	2	1	2	3	2	5	5	2	2	2	2	1	1	2	2	3	3	3	2	3	3	2	2	-0.911314
ac2ce401-0e06-4d66-b1a3-b5f8bf4219ed	3	6	206	2	82	52	164	1	3	2	3	3	3	19.3337	2	4	4	20	3	5	1	2	3	2	2	2	1	2	4	1	5	5	2	2	2	1	2	2	4	2	3	3	2	3	2	1	1	2	-0.911314
b6d0d71c-346b-4187-b2d8-b20d215f128a	4	1	200	2	84	60	162	1	3	1	1	1	3	22.8624	2	4	4	20	3	12	2	2	2	2	2	2	1	2	4	5	5	5	2	2	2	1	2	2	5	2	2	3	1	3	4	3	2	2	-0.911314
b7fb92e4-e946-42f3-9bd8-0a3942692555	1	6	98	2	83	54	155	1	2	2	2	2	3	22.4766	2	4	4	18	3	13	3	2	2	2	2	2	1	2	4	4	5	5	2	2	3	1	1	1	2	1	2	3	2	2	4	3	2	2	-0.911314
ba2eeecb-8ef9-4cbe-b464-b244088ebc2f	4	15	9	2	81	78	158	1	3	1	1	1	3	31.245	4	4	4	20	3	15	3	3	3	3	3	3	1	2	2	2	5	5	2	2	2	3	1	1	1	1	3	3	1	2	3	3	1	2	1.45422
c27de7b6-b232-48ba-a420-1429ddc00b8c	3	6	24	2	82	40	150	1	2	3	3	3	3	17.7778	3	4	4	13	3	7	1	2	2	2	2	2	1	2	5	1	5	5	2	2	3	2	1	1	5	2	3	1	3	2	3	2	1	2	0.271455
c36346e4-eb03-4b29-8331-e045efe25056	2	3	133	2	82	43	148	1	2	3	1	2	3	19.6311	2	4	4	20	3	14	3	1	3	3	2	2	1	2	4	5	5	5	2	2	3	2	1	2	5	2	3	3	3	2	3	2	1	2	-0.911314
c3bc68f1-74de-40b9-af94-618f55eeafa5	4	16	77	2	80	49	150	1	3	3	3	3	3	21.7778	4	4	4	13	3	5	1	3	3	3	2	2	1	2	4	1	5	5	1	2	2	3	1	1	1	2	3	3	3	2	3	3	1	2	1.45422
cd947a59-abeb-4e9e-aa64-5ba18919919f	3	6	196	2	91	50	167	1	3	2	3	2	3	17.9282	2	4	4	20	3	5	1	2	3	3	3	2	1	2	5	1	5	5	1	2	2	2	2	2	4	1	2	3	2	2	3	1	2	2	-0.911314
d0c5fdc6-e418-41b8-9478-6dbb9d3942e4	3	6	197	2	87	55	166	1	3	3	3	2	3	19.9594	2	2	4	20	3	8	1	1	3	2	2	2	1	2	4	1	5	5	2	2	2	1	2	2	2	2	3	3	3	2	3	1	1	2	-0.911314
d4ebcfeb-af03-42d6-b41d-9732b9823644	1	8	38	2	88	37	140	1	3	3	2	2	3	18.8776	2	4	4	20	3	10	2	2	2	2	2	1	1	2	4	2	5	5	2	2	2	2	1	1	3	2	3	2	3	2	3	2	1	2	-0.911314
daeae5fc-ea30-4d8f-ba46-0f1eb00f51f1	2	2	44	2	91	41	153	1	3	2	2	2	3	17.5146	3	2	2	20	3	14	3	2	3	2	3	2	1	2	5	3	1	5	2	2	2	3	2	2	2	2	3	3	2	3	3	2	1	2	0.271455
e2c3d522-934a-4f0f-86e0-56f3ddc64986	4	16	82	2	85	63	150	1	2	1	2	2	3	28	3	2	2	20	3	5	1	1	3	3	2	2	1	2	3	1	5	5	2	2	3	3	2	2	2	2	3	3	1	2	3	2	2	2	0.271455
e89c1e02-4101-4213-b89d-2ddd03eb09f1	2	1	64	2	83	50	150	1	1	3	2	2	3	22.2222	2	3	4	18	3	5	1	2	3	3	2	2	1	2	4	3	5	5	2	2	1	1	1	1	3	1	1	3	3	2	3	2	1	2	-0.911314
edd4f541-b630-41ac-9910-10c22e7abb37	5	10	179	2	82	38	145	1	2	1	1	1	3	18.0737	3	3	3	20	3	15	3	3	3	2	2	2	1	2	5	1	5	5	2	2	3	2	2	2	2	2	3	3	1	2	3	2	1	2	0.271455
ef8b84e9-7105-416a-a2b1-35e5c5176a6a	4	15	11	2	81	40	153	1	3	1	1	1	3	17.0874	1	4	4	6	2	5	1	3	3	3	3	3	1	2	5	1	5	5	2	2	2	2	1	2	3	2	3	3	1	2	3	3	2	1	-2.09408
f27a1fb3-8772-4b08-aa82-300aaae60999	5	7	78	2	89	33	140	1	3	2	2	2	3	16.8367	3	3	4	20	3	11	2	2	2	2	2	2	1	2	6	4	5	5	2	2	2	2	2	2	4	2	2	3	2	2	3	2	1	2	0.271455
f421c2ca-f178-47e1-8200-786e63d31fd8	2	7	164	2	86	39	155	1	3	3	3	2	3	16.2331	2	4	4	20	3	11	2	1	2	2	2	2	1	2	6	4	5	5	2	2	2	3	1	1	4	2	1	3	3	2	3	1	1	2	-0.911314
fe89349b-6f3c-4009-81f0-7aac23104cf4	5	10	212	2	80	44	145	1	1	1	1	1	3	20.9275	3	2	4	20	3	15	3	3	2	2	3	2	1	2	4	3	5	3	2	2	1	1	2	2	4	1	2	3	1	1	3	2	1	2	0.271455
02ba3cd3-17d6-44c1-abbd-83bc15b0ee1b	3	8	214	2	91	45	150	1	3	3	3	3	3	20	2	3	2	17	3	5	1	3	2	2	1	2	2	2	4	1	5	5	2	2	2	2	2	1	1	2	3	3	3	2	3	2	2	2	-0.911314
1656fd5f-6ab7-4b30-b9e2-be9daeb90b94	2	6	87	2	88	50	155	1	3	3	1	1	3	20.8117	5	4	4	20	3	10	2	3	3	1	3	1	2	2	4	5	1	5	1	2	2	3	2	2	4	2	2	3	3	1	3	1	1	2	2.63699
298947bf-cf2e-4e6c-af27-9aa8153de949	2	1	62	2	86	50	145	1	3	3	2	2	3	23.7812	2	3	2	17	3	13	3	1	3	3	2	2	2	2	4	1	5	5	2	2	2	2	2	1	4	2	3	3	3	2	3	2	1	2	-0.911314
2b1ca52f-d199-44b7-9df2-66f29efc6666	4	1	198	2	81	38	154	1	3	3	2	2	3	16.0229	2	4	4	20	3	12	2	3	2	2	2	2	2	2	6	5	5	5	2	2	2	1	2	2	4	2	3	3	3	2	3	2	2	1	-0.911314
3b9e40ec-776b-46fa-9051-7772d94248c6	2	1	69	2	85	45	150	1	2	3	2	2	3	20	2	3	3	18	3	7	1	3	3	3	2	2	2	2	4	4	5	5	2	2	3	2	1	1	2	1	3	3	3	2	3	2	1	2	-0.911314
67c0cfcc-d626-464c-8029-578b223418ce	2	11	202	2	80	52	152	1	3	3	3	3	3	22.5069	2	3	4	20	3	15	3	1	3	3	2	2	2	2	4	4	5	5	2	2	2	3	2	2	2	2	2	3	3	2	3	2	2	2	-0.911314
6f0f017f-edc6-4d68-90d1-228ab6331d2f	2	2	34	2	83	49	150	1	3	1	1	1	3	21.7778	5	3	2	16	3	6	1	1	2	2	2	2	2	2	4	3	5	5	2	2	2	3	1	1	1	2	3	3	1	2	3	2	1	2	2.63699
891acc7f-6228-4614-bf57-cc141a47d1ca	4	1	151	2	87	48	160	1	2	1	1	1	3	18.75	3	3	3	19	3	12	2	2	3	3	2	3	2	2	4	4	5	5	2	2	3	2	2	3	5	2	3	3	1	2	3	2	1	1	0.271455
94de0b54-da9a-4c14-b6c2-e8c6d97d69c8	1	1	59	2	82	49	160	1	3	2	2	2	3	19.1406	3	4	4	20	3	15	3	2	1	1	2	2	2	2	4	3	5	5	2	2	2	2	1	2	3	2	2	3	2	2	4	2	1	2	0.271455
95893e08-fa7b-4396-a6bb-55deb7f75afa	3	8	178	2	81	37	148	1	1	2	3	2	3	16.8919	2	3	1	17	3	8	1	1	3	3	1	1	2	2	6	1	5	5	2	2	1	3	1	1	5	1	1	3	2	2	3	2	1	2	-0.911314
b07beebc-f20f-4b0c-b31c-9da513fc46df	4	1	144	2	81	49	160	1	3	1	1	1	3	19.1406	2	4	4	20	3	11	2	2	2	3	3	2	2	2	4	3	5	5	2	2	2	1	2	2	5	2	3	3	1	2	3	1	1	1	-0.911314
c78b81b2-92bb-4f18-9b7d-0e4cfa4be972	4	1	147	2	80	45	153	1	2	1	1	1	3	19.2234	2	4	4	18	3	6	1	2	2	2	2	2	2	2	4	3	5	5	2	2	3	2	2	2	4	2	3	3	1	2	3	2	1	1	-0.911314
c78e63ed-c965-4ead-b83e-eaf507e34c9e	2	7	6	2	86	50	155	1	3	3	3	2	3	20.8117	2	4	4	19	3	7	1	2	2	2	2	2	2	2	4	3	5	5	2	1	2	2	2	1	3	2	3	3	3	2	3	2	1	2	-0.911314
cf05d43d-d855-4b18-adf3-f496c1473f73	4	19	74	2	81	68	165	1	3	3	2	2	3	24.977	2	3	4	20	3	6	1	1	3	3	2	2	2	2	4	4	5	5	2	2	2	3	1	2	3	2	3	3	3	2	3	2	1	2	-0.911314
0f5bd559-2cc7-422a-a6ab-f8ad79d609f1	1	5	219	2	89	42	149	1	3	3	3	3	3	18.9181	2	2	4	20	3	13	3	2	3	3	2	2	1	3	4	4	5	5	2	2	2	2	2	1	3	2	3	3	3	2	4	2	1	2	-0.911314
1c889347-0fe6-49ad-b3aa-28ee7ce5bac4	4	3	42	2	87	40	143	1	3	1	1	2	3	19.5609	3	4	4	17	3	10	2	2	2	2	2	3	1	3	4	5	5	5	2	2	2	3	2	1	1	2	3	3	1	2	3	1	1	2	0.271455
2ca7c658-3307-4349-aaaf-a43a87f1b6ef	5	7	83	2	81	30	145	1	3	2	2	2	3	14.2687	3	4	3	20	3	14	3	2	3	3	3	3	1	3	7	3	1	5	2	2	2	3	2	2	5	2	3	2	2	2	3	2	1	2	0.271455
43ba3809-e303-4f91-ab13-01651ba745bf	3	6	194	2	82	45	155	1	1	2	3	3	3	18.7305	1	4	4	20	3	11	2	1	3	3	2	2	1	3	4	2	5	5	2	1	1	2	2	2	2	1	1	3	2	2	1	1	1	2	-2.09408
5b66d4b3-304b-48e8-90e7-5e59d8756bda	5	7	89	2	91	45	150	1	2	1	1	1	3	20	4	4	4	15	3	11	2	3	3	3	3	2	1	3	4	3	5	5	1	2	3	3	2	3	4	2	2	3	1	2	3	2	1	2	1.45422
626aa5d0-75c8-47ba-a20f-613359e8c53a	3	6	134	2	88	47	165	1	3	3	3	2	3	17.2635	2	4	4	18	3	9	2	3	2	2	2	3	1	3	5	1	5	5	2	2	2	2	1	2	5	2	3	3	3	2	3	1	1	2	-0.911314
849c97f6-1d71-4305-a46c-82ddaead1218	5	7	115	2	83	42	140	1	3	3	3	2	3	21.4286	3	2	4	19	3	13	3	2	2	2	2	2	1	3	4	3	5	5	2	2	2	1	2	2	4	2	3	3	3	1	3	2	1	2	0.271455
8e0c7531-76f1-411f-8749-c92150e15ab8	5	7	65	2	91	43	156	1	2	1	2	1	3	17.6693	4	4	2	20	3	8	1	3	3	3	2	2	1	3	5	3	5	5	2	2	3	2	2	2	3	2	2	3	1	2	2	2	1	2	1.45422
a48a83b3-7219-4078-bc5d-388772bcf405	3	2	68	2	89	39	139	1	3	2	2	2	3	20.1853	2	4	3	19	3	10	2	1	3	2	1	1	1	3	4	1	5	5	2	2	2	1	1	1	1	2	2	3	2	2	4	1	1	2	-0.911314
d54a8ded-3e17-479b-91dc-494a92521c98	4	15	123	2	81	62	150	1	3	1	1	1	3	27.5556	3	3	3	20	3	12	2	2	2	2	3	3	1	3	3	3	5	5	2	2	2	2	2	2	3	2	3	3	1	2	3	2	1	2	0.271455
dc8625fb-bd0b-4262-98ea-b19a576fb267	2	7	148	2	86	60	149	1	3	3	3	2	3	27.0258	4	3	4	18	3	12	2	3	3	3	3	3	1	3	3	3	5	5	2	2	2	2	2	2	5	1	2	3	3	1	3	1	1	2	1.45422
0d76d5d7-a31f-447d-af6b-b0a724b9708c	2	7	226	2	80	55	150	1	3	3	3	3	3	24.4444	2	4	4	18	3	10	2	1	2	2	2	2	2	3	4	1	5	5	2	2	2	1	2	2	2	1	2	3	3	2	3	1	1	2	-0.911314
25e83e80-a5a6-422d-8258-adbb2e273068	5	7	153	2	80	55	155	1	2	3	2	2	3	22.8928	2	4	4	12	3	5	1	3	2	3	2	2	2	3	4	1	5	5	2	2	3	3	2	1	2	2	1	3	3	1	3	2	1	2	-0.911314
2fc19472-adf9-410a-a2cd-cfba18fe4940	3	4	78	2	85	40	147	1	3	3	2	2	3	18.5108	2	4	4	18	3	11	2	1	3	2	2	2	2	3	4	4	5	5	2	2	2	3	2	3	5	2	3	3	3	2	3	1	1	1	-0.911314
53e94968-dc30-4b39-9e66-7eea596eb7b0	4	3	28	2	85	38	143	1	2	2	2	2	3	18.5828	5	3	2	20	3	15	3	3	3	3	3	3	2	3	4	4	5	5	2	2	3	3	2	2	4	2	3	1	2	2	3	1	1	2	2.63699
70b08665-81df-499b-97a2-2964b4b8107f	3	4	85	2	83	35	150	1	3	1	1	1	3	15.5556	3	3	4	20	3	15	3	3	3	2	3	2	2	3	7	4	1	4	2	1	2	2	1	2	5	2	3	3	1	2	3	2	1	2	0.271455
8b644515-7ece-4e8d-8eac-15f225fef82c	4	15	12	2	94	35	155	1	3	1	1	1	3	14.5682	3	4	4	10	2	12	2	3	3	3	2	2	2	3	7	3	5	5	2	2	2	2	1	2	4	2	3	3	1	2	3	2	1	1	0.271455
8e6d0ed8-e919-4555-aee8-5eabafd3e61f	1	5	220	2	81	40	145	1	3	2	1	1	3	19.025	3	2	4	20	3	10	2	1	3	3	2	2	2	3	4	4	5	5	2	2	2	2	2	2	5	2	2	3	2	2	3	3	2	2	0.271455
95044efd-3e1d-4a2e-b5f6-90e49cc36bd4	1	7	155	2	82	54	153	1	3	3	2	2	3	23.0681	3	4	4	20	3	12	2	2	3	2	3	2	2	3	4	3	5	5	2	2	2	3	1	2	4	2	3	3	3	1	3	2	1	2	0.271455
a4f2cd0c-e4ee-49a7-97b1-8da759965e20	2	15	184	2	82	35	155	1	3	1	1	2	3	14.5682	2	3	4	20	3	15	3	1	2	2	2	2	2	3	7	3	5	5	2	2	2	2	2	1	3	2	3	3	1	2	3	3	1	2	-0.911314
bcb2d54a-ff8e-400e-8ceb-9e8aeffc2ec4	3	4	75	2	85	40	140	1	3	3	3	3	3	20.4082	3	2	4	20	3	15	3	1	3	2	2	2	2	3	4	5	5	5	2	1	2	2	2	3	5	1	3	2	3	2	3	2	2	2	0.271455
d0c00dd5-ca3e-4c1f-97fe-fcd6af341c9b	5	3	28	2	87	34	140	1	3	1	1	1	3	17.3469	2	2	4	17	3	15	3	2	2	1	3	3	2	3	5	4	5	5	2	2	2	3	2	2	1	1	2	3	1	2	3	1	1	2	-0.911314
dc59efb7-b7e0-4731-b549-7f281cf1b531	2	7	213	2	81	56	150	1	2	2	3	3	3	24.8889	3	2	4	20	3	15	3	3	2	2	2	2	2	3	4	1	5	4	2	2	3	2	1	2	4	2	3	3	2	2	3	1	1	2	0.271455
dffd3ad3-1acd-4d83-9ccc-4048c17f0d46	4	15	127	2	81	40	140	1	3	1	1	1	3	20.4082	2	4	4	20	3	12	2	1	2	2	2	3	2	3	4	2	5	5	2	2	2	2	2	2	2	2	3	3	1	2	3	2	1	2	-0.911314
f818454a-e4c1-4cfe-bbbc-7279ba2a0ae3	2	10	22	2	80	48	160	1	3	3	3	3	3	18.75	3	4	4	20	3	14	3	3	2	3	3	3	2	3	4	2	2	5	2	2	2	2	1	2	2	2	3	3	3	2	3	2	2	1	0.271455
[truncated: 78 more columns]
